# Supplementary material for: Composition and function of rhizosphere microbiome of Panax notoginseng with discrepant yields
Source: Chin Med. 2020 Aug 10;15:85. doi: 10.1186/s13020-020-00364-4 (PMC7418314; doi:10.1186/s13020-020-00364-4)
Supplement: Supplementary file 2 — Additional file 2. Abundance of the metagenomic microbial function profiling (KEGG orthology function category). [file 13020_2020_364_MOESM2_ESM.xlsx]

## Sheet: Sheet1
Additional file2: Abundance of the metagenomic microbial function profiling (KEGG orthology function category)
KO	PBA	PBB	PBC	YS	QB	Description
K00001	145.823	144.555	137.324	118.763	112.458	E1.1.1.1, adh; alcohol dehydrogenase [EC:1.1.1.1]
K00002	0.483667	0.307	0.646333	0.314	0.0143333	AKR1A1, adh; alcohol dehydrogenase (NADP+) [EC:1.1.1.2]
K00003	122.876	109.631	101.57	119.324	96.5923	E1.1.1.3; homoserine dehydrogenase [EC:1.1.1.3]
K00004	11.4627	9.54633	12.097	7.98933	8.26967	BDH, butB; (R,R)-butanediol dehydrogenase / meso-butanediol dehydrogenase / diacetyl reductase [EC:1.1.1.4 1.1.1.- 1.1.1.303]
K00005	5.877	3.42567	3.88633	2.29867	3.67733	gldA; glycerol dehydrogenase [EC:1.1.1.6]
K00007	7.24567	8.67033	8.69467	2.477	7.527	dalD; D-arabinitol 4-dehydrogenase [EC:1.1.1.11]
K00008	72.0223	60.2423	66.6263	89.8963	67.4677	SORD, gutB; L-iditol 2-dehydrogenase [EC:1.1.1.14]
K00009	4.89267	2.63767	2.44767	3.03467	4.658	mtlD; mannitol-1-phosphate 5-dehydrogenase [EC:1.1.1.17]
K00010	55.7533	46.877	50.7187	45.0617	53.5243	iolG; myo-inositol 2-dehydrogenase / D-chiro-inositol 1-dehydrogenase [EC:1.1.1.18 1.1.1.369]
K00011	1.883	2.99567	3.50267	3.854	3.04767	E1.1.1.21, AKR1; aldehyde reductase [EC:1.1.1.21]
K00012	221.789	189.054	188.959	212.9	175.798	UGDH, ugd; UDPglucose 6-dehydrogenase [EC:1.1.1.22]
K00013	127.875	116.041	107.975	101.381	92.0253	hisD; histidinol dehydrogenase [EC:1.1.1.23]
K00014	208.198	169.783	161.102	146.42	131.427	aroE; shikimate dehydrogenase [EC:1.1.1.25]
K00015	66.7733	56.9627	65.2063	61.8107	44.1123	gyaR; glyoxylate reductase [EC:1.1.1.26]
K00016	18.8327	15.072	12.32	15.6407	13.2533	LDH, ldh; L-lactate dehydrogenase [EC:1.1.1.27]
K00018	25.482	25.4427	23.174	14.6157	20.9017	hprA; glycerate dehydrogenase [EC:1.1.1.29]
K00019	146.067	123.904	131.113	127.838	92.4457	E1.1.1.30, bdh; 3-hydroxybutyrate dehydrogenase [EC:1.1.1.30]
K00020	192.938	170.583	168.065	157.064	132.8	mmsB, HIBADH; 3-hydroxyisobutyrate dehydrogenase [EC:1.1.1.31]
K00021	8.27433	6.15533	4.88567	14.2127	5.977	HMGCR; hydroxymethylglutaryl-CoA reductase (NADPH) [EC:1.1.1.34]
K00022	0.128667	0	0.402667	0	0	HADH; 3-hydroxyacyl-CoA dehydrogenase [EC:1.1.1.35]
K00023	116.223	102.433	109.621	77.9537	87.6617	E1.1.1.36, phbB; acetoacetyl-CoA reductase [EC:1.1.1.36]
K00024	162.898	131.668	134.672	185.844	130.919	mdh; malate dehydrogenase [EC:1.1.1.37]
K00025	0.028	0.213	0.431	0.0913333	0.826667	MDH1; malate dehydrogenase [EC:1.1.1.37]
K00026	1.33	1.62967	0.710333	0.496	3.38633	MDH2; malate dehydrogenase [EC:1.1.1.37]
K00027	37.3623	32.255	40.2383	85.2263	62.9287	ME2, sfcA, maeA; malate dehydrogenase (oxaloacetate-decarboxylating) [EC:1.1.1.38]
K00029	235.715	220.835	205.726	184.781	146.435	E1.1.1.40, maeB; malate dehydrogenase (oxaloacetate-decarboxylating)(NADP+) [EC:1.1.1.40]
K00030	55.1747	41.5657	47.582	70.8827	46.663	IDH3; isocitrate dehydrogenase (NAD+) [EC:1.1.1.41]
K00031	200.256	172.602	176.643	194.994	170.258	IDH1, IDH2, icd; isocitrate dehydrogenase [EC:1.1.1.42]
K00032	1.94567	1.10667	0.771	1.399	1.82267	E1.1.1.43; phosphogluconate 2-dehydrogenase [EC:1.1.1.43]
K00033	190.603	162.342	169.51	222.022	166.213	PGD, gnd, gntZ; 6-phosphogluconate dehydrogenase [EC:1.1.1.44 1.1.1.343]
K00034	34.749	30.0453	30.0367	38.499	33.0373	gdh; glucose 1-dehydrogenase [EC:1.1.1.47]
K00035	22.086	20.1923	17.8937	8.36267	10.5947	gal; D-galactose 1-dehydrogenase [EC:1.1.1.48]
K00036	226.816	188.064	207.736	240.83	194.331	G6PD, zwf; glucose-6-phosphate 1-dehydrogenase [EC:1.1.1.49 1.1.1.363]
K00038	37.7037	30.125	34.1753	26.4087	23.321	E1.1.1.53; 3alpha(or 20beta)-hydroxysteroid dehydrogenase [EC:1.1.1.53]
K00039	9.78933	11.1687	12.0613	5.20433	4.525	rbtD; ribitol 2-dehydrogenase [EC:1.1.1.56]
K00040	46.493	40.8247	44.7313	27.3727	24.018	uxuB; fructuronate reductase [EC:1.1.1.57]
K00041	14.533	17.5323	12.2173	4.933	5.841	uxaB; tagaturonate reductase [EC:1.1.1.58]
K00042	88.3277	73.889	80.365	61.9197	61.5907	garR, glxR; 2-hydroxy-3-oxopropionate reductase [EC:1.1.1.60]
K00043	0.426	0.0683333	0.487333	0.224667	0.0643333	gbd; 4-hydroxybutyrate dehydrogenase [EC:1.1.1.61]
K00045	13.3937	12.608	10.914	11.44	13.8507	E1.1.1.67, mtlK; mannitol 2-dehydrogenase [EC:1.1.1.67]
K00048	0	0	0.0356667	0.009	0.394333	fucO; lactaldehyde reductase [EC:1.1.1.77]
K00049	0	0	0	1.85533	0.998333	GRHPR; glyoxylate/hydroxypyruvate reductase [EC:1.1.1.79 1.1.1.81]
K00050	106.778	85.6733	83.823	71.232	55.9523	ttuD; hydroxypyruvate reductase [EC:1.1.1.81]
K00052	187.096	160.613	169.549	196.406	153.087	leuB; 3-isopropylmalate dehydrogenase [EC:1.1.1.85]
K00053	153.164	136.242	134.429	160.099	124.067	ilvC; ketol-acid reductoisomerase [EC:1.1.1.86]
K00054	17.5103	15.0447	15.2657	10.97	10.9867	mvaA; hydroxymethylglutaryl-CoA reductase [EC:1.1.1.88]
K00055	24.0857	20.4723	23.207	10.75	18.8693	E1.1.1.90; aryl-alcohol dehydrogenase [EC:1.1.1.90]
K00057	121.679	107.574	98.3043	100.868	81.8833	gpsA; glycerol-3-phosphate dehydrogenase (NAD(P)+) [EC:1.1.1.94]
K00058	363.308	300.798	296.791	308.308	270.891	serA, PHGDH; D-3-phosphoglycerate dehydrogenase [EC:1.1.1.95]
K00059	949.971	826.711	840.137	884.486	743.289	fabG; 3-oxoacyl-[acyl-carrier protein] reductase [EC:1.1.1.100]
K00060	68.4843	50.1013	53.835	66.3173	64.511	tdh; threonine 3-dehydrogenase [EC:1.1.1.103]
K00064	57.2913	55.2397	58.4343	47.694	56.0923	E1.1.1.122; D-threo-aldose 1-dehydrogenase [EC:1.1.1.122]
K00065	75.4867	65.6797	61.3797	70.21	53.466	kduD; 2-deoxy-D-gluconate 3-dehydrogenase [EC:1.1.1.125]
K00066	25.692	18.1743	22.5947	26.722	20.4503	algD; GDP-mannose 6-dehydrogenase [EC:1.1.1.132]
K00067	98.9573	89.588	79.0667	71.3817	66.2153	rfbD, rmlD; dTDP-4-dehydrorhamnose reductase [EC:1.1.1.133]
K00068	2.472	1.654	1.37067	0.322667	0.671	srlD; sorbitol-6-phosphate 2-dehydrogenase [EC:1.1.1.140]
K00073	0.390333	0.828667	0.705	0.501333	0.293333	allD; ureidoglycolate dehydrogenase (NAD+) [EC:1.1.1.350]
K00074	209.174	185.247	187.852	240.998	157.992	paaH, hbd, fadB, mmgB; 3-hydroxybutyryl-CoA dehydrogenase [EC:1.1.1.157]
K00075	132.606	118.048	111.873	123.159	88.798	murB; UDP-N-acetylmuramate dehydrogenase [EC:1.3.1.98]
K00077	200.024	183.36	182.644	155.158	143.792	panE, apbA; 2-dehydropantoate 2-reductase [EC:1.1.1.169]
K00079	0.119333	1.31167	0.7	0.153	1.10533	CBR1; carbonyl reductase 1 [EC:1.1.1.184 1.1.1.189 1.1.1.197]
K00082	8.77	8.56933	11.188	17.0953	8.81267	ribD2; 5-amino-6-(5-phosphoribosylamino)uracil reductase [EC:1.1.1.193]
K00083	1.03633	1.35733	0.718667	0.791667	1.02967	E1.1.1.195; cinnamyl-alcohol dehydrogenase [EC:1.1.1.195]
K00086	0.249667	0.462667	0.77	1.65333	1.895	dhaT; 1,3-propanediol dehydrogenase [EC:1.1.1.202]
K00087	4.62767	2.22433	2.364	3.606	2.587	ygeS, xdhA; xanthine dehydrogenase molybdenum-binding subunit [EC:1.17.1.4]
K00088	241.381	192.207	208.114	274.468	208.456	guaB; IMP dehydrogenase [EC:1.1.1.205]
K00090	24.677	18.9133	18.292	10.3817	15.7167	E1.1.1.215; gluconate 2-dehydrogenase [EC:1.1.1.215]
K00094	0.379	0	0.091	0.0423333	0	E1.1.1.251, gatD; galactitol-1-phosphate 5-dehydrogenase [EC:1.1.1.251]
K00096	7.78033	6.05667	6.052	10.5207	6.89167	araM, egsA; glycerol-1-phosphate dehydrogenase [NAD(P)+] [EC:1.1.1.261]
K00097	153.548	130.329	115.517	116.421	94.0023	pdxA; 4-hydroxythreonine-4-phosphate dehydrogenase [EC:1.1.1.262]
K00099	135.563	121.972	111.595	135.786	97.2387	dxr; 1-deoxy-D-xylulose-5-phosphate reductoisomerase [EC:1.1.1.267]
K00100	190.96	159.431	170.271	145.48	128.511	bdhAB; butanol dehydrogenase [EC:1.1.1.-]
K00101	171.025	150.412	148.864	125.933	108.816	E1.1.2.3, lldD; L-lactate dehydrogenase (cytochrome) [EC:1.1.2.3]
K00102	91.224	80.8543	79.4707	68.512	55.0827	dld, LDHD; D-lactate dehydrogenase (cytochrome) [EC:1.1.2.4]
K00103	5.13933	2.678	5.52667	8.54633	5.83767	GULO; L-gulonolactone oxidase [EC:1.1.3.8]
K00104	195.985	162.962	160.934	200.208	153.083	glcD; glycolate oxidase [EC:1.1.3.15]
K00105	0	0	0	0.154667	0.121	E1.1.3.21; alpha-glycerophosphate oxidase [EC:1.1.3.21]
K00106	0.692333	0.1	0.272333	0.087	2.996	XDH; xanthine dehydrogenase/oxidase [EC:1.17.1.4 1.17.3.2]
K00108	290.126	251.883	258.624	250.72	239.49	betA, CHDH; choline dehydrogenase [EC:1.1.99.1]
K00109	1.14267	1.66933	1.63733	4.07833	4.18533	E1.1.99.2; 2-hydroxyglutarate dehydrogenase [EC:1.1.99.2]
K00111	182.997	161.439	170.803	162.977	144.862	glpA, glpD; glycerol-3-phosphate dehydrogenase [EC:1.1.5.3]
K00112	1.22267	0.497	0.263333	0.1	0.195333	glpB; glycerol-3-phosphate dehydrogenase subunit B [EC:1.1.5.3]
K00113	3.63267	3.00767	3.18133	4.818	2.40233	glpC; glycerol-3-phosphate dehydrogenase subunit C [EC:1.1.5.3]
K00114	89.2687	63.831	79.3917	113.326	73.8823	exaA; alcohol dehydrogenase (cytochrome c) [EC:1.1.2.8]
K00115	0.154667	0	0	0	0.133667	E1.1.5.9; glucose dehydrogenase (acceptor) [EC:1.1.5.9]
K00116	34.0583	25.8473	19.1477	20.885	27.6203	mqo; malate dehydrogenase (quinone) [EC:1.1.5.4]
K00117	221.735	163.458	168.627	230.422	148.588	gcd; quinoprotein glucose dehydrogenase [EC:1.1.5.2]
K00121	160.815	143.439	144.419	152.58	126.931	frmA, ADH5, adhC; S-(hydroxymethyl)glutathione dehydrogenase / alcohol dehydrogenase [EC:1.1.1.284 1.1.1.1]
K00122	61.6213	54.0423	53.4577	66.635	43.8733	FDH; formate dehydrogenase [EC:1.2.1.2]
K00123	344.877	263.556	304.989	436.678	286.748	fdoG, fdfH; formate dehydrogenase major subunit [EC:1.2.1.2]
K00124	102.381	82.411	92.0887	102.974	75.02	fdoH; formate dehydrogenase iron-sulfur subunit
K00126	32.7937	34.737	32.041	21.689	19.674	fdsD; formate dehydrogenase subunit delta [EC:1.2.1.2]
K00127	80.057	79.2703	72.5573	58.735	56.7237	fdoI; formate dehydrogenase subunit gamma
K00128	535.722	510.696	508.049	491.183	417.054	E1.2.1.3; aldehyde dehydrogenase (NAD+) [EC:1.2.1.3]
K00129	1.57033	2.716	2.65633	1.15967	3.44433	E1.2.1.5; aldehyde dehydrogenase (NAD(P)+) [EC:1.2.1.5]
K00130	109.658	92.8283	105.069	137.511	98.5027	betB, gbsA; betaine-aldehyde dehydrogenase [EC:1.2.1.8]
K00131	6.39433	5.834	4.79467	12.2443	9.367	gapN; glyceraldehyde-3-phosphate dehydrogenase (NADP+) [EC:1.2.1.9]
K00132	4.43833	4.34633	4.29633	6.872	3.78567	E1.2.1.10; acetaldehyde dehydrogenase (acetylating) [EC:1.2.1.10]
K00133	215.339	176.225	179.238	205.685	159.352	asd; aspartate-semialdehyde dehydrogenase [EC:1.2.1.11]
K00134	212.11	176.1	181.411	250.686	187.58	GAPDH, gapA; glyceraldehyde 3-phosphate dehydrogenase [EC:1.2.1.12]
K00135	337.018	295.326	284.816	297.184	248.338	gabD; succinate-semialdehyde dehydrogenase / glutarate-semialdehyde dehydrogenase [EC:1.2.1.16 1.2.1.79 1.2.1.20]
K00137	18.982	15.6517	15.0583	21.4677	14.7083	prr; aminobutyraldehyde dehydrogenase [EC:1.2.1.19]
K00138	55.5027	54.781	51.7303	39.4717	34.2503	aldB; aldehyde dehydrogenase [EC:1.2.1.-]
K00140	161.835	145.666	153.102	162.483	136.811	mmsA, iolA, ALDH6A1; malonate-semialdehyde dehydrogenase (acetylating) / methylmalonate-semialdehyde dehydrogenase [EC:1.2.1.18 1.2.1.27]
K00141	28.871	28.0883	28.6213	18.213	23.6423	xylC; benzaldehyde dehydrogenase (NAD) [EC:1.2.1.28]
K00143	0.04	0.329	0.221667	0.0573333	0.187667	LYS2; L-aminoadipate-semialdehyde dehydrogenase [EC:1.2.1.31]
K00145	161.567	138.074	139.74	140.662	116.442	argC; N-acetyl-gamma-glutamyl-phosphate reductase [EC:1.2.1.38]
K00146	52.4997	34.7237	40.8567	33.1277	38.1127	feaB; phenylacetaldehyde dehydrogenase [EC:1.2.1.39]
K00147	130.588	113.103	103.768	117.979	94.688	proA; glutamate-5-semialdehyde dehydrogenase [EC:1.2.1.41]
K00148	55.834	44.5573	51.9257	50.086	55.4347	fdhA; glutathione-independent formaldehyde dehydrogenase [EC:1.2.1.46]
K00150	3.56667	1.356	1.45	9.26067	1.65333	gap2; glyceraldehyde-3-phosphate dehydrogenase (NAD(P)) [EC:1.2.1.59]
K00151	29.8727	26.757	28.9233	24.07	24.875	hpaE, hpcC; 5-carboxymethyl-2-hydroxymuconic-semialdehyde dehydrogenase [EC:1.2.1.60]
K00156	100.051	75.847	101.812	121.875	111.538	poxB; pyruvate dehydrogenase (quinone) [EC:1.2.5.1]
K00157	0	0	0	0	0.608667	AOX; aldehyde oxidase [EC:1.2.3.1]
K00158	10.9607	4.578	6.987	22.2247	11.1783	E1.2.3.3, poxL; pyruvate oxidase [EC:1.2.3.3]
K00161	184.058	164.024	169.094	218.409	169.652	PDHA, pdhA; pyruvate dehydrogenase E1 component alpha subunit [EC:1.2.4.1]
K00162	208.001	179.731	180.576	256.424	173.447	PDHB, pdhB; pyruvate dehydrogenase E1 component beta subunit [EC:1.2.4.1]
K00163	207.905	169.275	179.713	202.731	166.183	aceE; pyruvate dehydrogenase E1 component [EC:1.2.4.1]
K00164	224.918	182.788	187.245	242.327	183.31	OGDH, sucA; 2-oxoglutarate dehydrogenase E1 component [EC:1.2.4.2]
K00166	48.3467	41.4193	44.1313	44.056	30.0667	BCKDHA, bkdA1; 2-oxoisovalerate dehydrogenase E1 component alpha subunit [EC:1.2.4.4]
K00167	69.809	53.596	60.3537	79.1977	47.5357	BCKDHB, bkdA2; 2-oxoisovalerate dehydrogenase E1 component beta subunit [EC:1.2.4.4]
K00169	10.9313	10.0277	9.10867	30.5883	10.729	porA; pyruvate ferredoxin oxidoreductase alpha subunit [EC:1.2.7.1]
K00170	9.116	7.33467	7.48967	26.5123	9.595	porB; pyruvate ferredoxin oxidoreductase beta subunit [EC:1.2.7.1]
K00171	0.381667	0.272333	0.388333	0.828	0	porD; pyruvate ferredoxin oxidoreductase delta subunit [EC:1.2.7.1]
K00172	5.54533	5.25167	4.437	14.356	9.39067	porG; pyruvate ferredoxin oxidoreductase gamma subunit [EC:1.2.7.1]
K00174	136.945	114.597	119.749	192.264	108.382	korA, oorA, oforA; 2-oxoglutarate/2-oxoacid ferredoxin oxidoreductase subunit alpha [EC:1.2.7.3 1.2.7.11]
K00175	95.133	77.5603	85.1303	138.96	75.8713	korB, oorB, oforB; 2-oxoglutarate/2-oxoacid ferredoxin oxidoreductase subunit beta [EC:1.2.7.3 1.2.7.11]
K00176	5.771	2.677	5.07867	6.03833	2.63033	korD, oorD; 2-oxoglutarate ferredoxin oxidoreductase subunit delta [EC:1.2.7.3]
K00177	2.41867	1.70633	1.401	2.95667	1.94	korC, oorC; 2-oxoglutarate ferredoxin oxidoreductase subunit gamma [EC:1.2.7.3]
K00186	2.602	1.20733	2.53067	3.88633	2.76733	vorA; 2-oxoisovalerate ferredoxin oxidoreductase, alpha subunit [EC:1.2.7.7]
K00187	1.511	0.312667	1.441	2.38933	1.20567	vorB; 2-oxoisovalerate ferredoxin oxidoreductase, beta subunit [EC:1.2.7.7]
K00196	0.049	0.0413333	0.106333	0	0	cooF; carbon-monoxide dehydrogenase iron sulfur subunit
K00198	0.655667	0.011	0.203667	0	0.034	cooS, acsA; carbon-monoxide dehydrogenase catalytic subunit [EC:1.2.7.4]
K00200	15.4793	12.012	15.6217	19.608	10.0807	fwdA, fmdA; formylmethanofuran dehydrogenase subunit A [EC:1.2.99.5]
K00201	4.33433	7.189	5.48567	6.40667	3.23033	fwdB, fmdB; formylmethanofuran dehydrogenase subunit B [EC:1.2.99.5]
K00202	4.29767	3.02733	3.21767	2.82767	2.83733	fwdC, fmdC; formylmethanofuran dehydrogenase subunit C [EC:1.2.99.5]
K00207	3.575	3.22267	2.21033	3.37467	2.31533	DPYD; dihydropyrimidine dehydrogenase (NADP+) [EC:1.3.1.2]
K00208	205.894	175.984	180.449	230.706	138.81	fabI; enoyl-[acyl-carrier protein] reductase I [EC:1.3.1.9 1.3.1.10]
K00209	13.2693	13.075	12.1827	6.43333	13.4537	fabV, ter; enoyl-[acyl-carrier protein] reductase / trans-2-enoyl-CoA reductase (NAD+) [EC:1.3.1.9 1.3.1.44]
K00210	6.75133	5.364	3.924	2.33167	2.785	E1.3.1.12; prephenate dehydrogenase [EC:1.3.1.12]
K00211	2.60867	2.012	0.787	0.856333	0.381333	TYR1; prephenate dehydrogenase (NADP+) [EC:1.3.1.13]
K00213	0.149667	0	0.133	0	0.912667	DHCR7; 7-dehydrocholesterol reductase [EC:1.3.1.21]
K00215	138.962	128.813	115.807	114.933	93.0207	dapB; 4-hydroxy-tetrahydrodipicolinate reductase [EC:1.17.1.8]
K00216	2.83233	0.981667	1.469	0.924	5.38433	entA; 2,3-dihydro-2,3-dihydroxybenzoate dehydrogenase [EC:1.3.1.28]
K00217	18.5177	19.819	20.2107	9.80167	14.548	E1.3.1.32; maleylacetate reductase [EC:1.3.1.32]
K00218	1.399	1.37733	1.47167	1.49	1.36933	E1.3.1.33, por; protochlorophyllide reductase [EC:1.3.1.33]
K00220	45.3123	41.0437	41.9193	35.836	28.713	tyrC; cyclohexadieny/prephenate dehydrogenase [EC:1.3.1.43 1.3.1.12]
K00222	1.49333	1.056	0.311333	0.297333	0.441333	TM7SF2, ERG24; Delta14-sterol reductase [EC:1.3.1.70]
K00225	0.664333	1.70567	1.545	1.685	1.385	GLDH; L-galactono-1,4-lactone dehydrogenase [EC:1.3.2.3]
K00226	10.6207	7.00467	7.70033	18.4517	10.1583	pyrD; dihydroorotate dehydrogenase (fumarate) [EC:1.3.98.1]
K00227	2.60467	2.913	1.58333	2.03367	1.32367	SC5DL, ERG3; Delta7-sterol 5-desaturase [EC:1.14.19.20]
K00228	91.756	83.737	83.7957	74.3947	58.276	CPOX, hemF; coproporphyrinogen III oxidase [EC:1.3.3.3]
K00230	7.03367	2.76867	3.50333	7.47333	9.17633	hemG; menaquinone-dependent protoporphyrinogen oxidase [EC:1.3.5.3]
K00231	16.711	15.579	15.586	27.1083	19.0697	PPOX, hemY; oxygen-dependent protoporphyrinogen oxidase [EC:1.3.3.4]
K00232	13.175	14.3063	10.3043	14.0447	12.6923	E1.3.3.6, ACOX1, ACOX3; acyl-CoA oxidase [EC:1.3.3.6]
K00234	0.568333	1.11733	0.613333	2.063	1.26567	SDHA, SDH1; succinate dehydrogenase (ubiquinone) flavoprotein subunit [EC:1.3.5.1]
K00236	0.502	1.61533	2.07	1.747	2.19533	SDHC, SDH3; succinate dehydrogenase (ubiquinone) cytochrome b560 subunit
K00239	225.057	173.536	182.915	250.479	174.179	sdhA, frdA; succinate dehydrogenase / fumarate reductase, flavoprotein subunit [EC:1.3.5.1 1.3.5.4]
K00240	148.945	129.501	123.471	181.293	120.616	sdhB, frdB; succinate dehydrogenase / fumarate reductase, iron-sulfur subunit [EC:1.3.5.1 1.3.5.4]
K00241	181.353	161.975	148.633	127.193	115.471	sdhC, frdC; succinate dehydrogenase / fumarate reductase, cytochrome b subunit
K00242	55.0973	55.0733	44.9543	38.8653	40.547	sdhD, frdD; succinate dehydrogenase / fumarate reductase, membrane anchor subunit
K00244	40.153	31.7423	27.8373	36.0003	25.0973	frdA; fumarate reductase flavoprotein subunit [EC:1.3.5.4]
K00245	18.8933	15.6237	12.6057	24.3173	12.8903	frdB; fumarate reductase iron-sulfur subunit [EC:1.3.5.4]
K00246	5.37667	4.28233	3.80233	7.81967	2.79667	frdC; fumarate reductase subunit C
K00247	8.285	3.89967	4.136	4.77767	3.427	frdD; fumarate reductase subunit D
K00248	85.106	71.979	82.2773	102.482	61.9843	ACADS, bcd; butyryl-CoA dehydrogenase [EC:1.3.8.1]
K00249	479.76	450.322	452.496	488.774	375.122	ACADM, acd; acyl-CoA dehydrogenase [EC:1.3.8.7]
K00252	157.165	140.289	140.55	166.346	158.442	GCDH, gcdH; glutaryl-CoA dehydrogenase [EC:1.3.8.6]
K00253	77.1023	66.5723	73.1427	57.2607	49.7583	IVD, ivd; isovaleryl-CoA dehydrogenase [EC:1.3.8.4]
K00254	121.261	104.253	101.258	88.7257	82.2837	DHODH, pyrD; dihydroorotate dehydrogenase [EC:1.3.5.2]
K00255	7.47733	6.45333	7.41867	7.381	6.354	ACADL; long-chain-acyl-CoA dehydrogenase [EC:1.3.8.8]
K00257	473.003	407.1	425.907	446.419	373.813	E1.3.99.-; [EC:1.3.99.-]
K00259	149.99	130.596	131.54	157.381	118.674	ald; alanine dehydrogenase [EC:1.4.1.1]
K00260	1.456	0.226	0.865	5.22367	1.263	gudB, rocG; glutamate dehydrogenase [EC:1.4.1.2]
K00261	130.324	100.995	113.461	154.076	108.615	GLUD1_2, gdhA; glutamate dehydrogenase (NAD(P)+) [EC:1.4.1.3]
K00262	35.8033	31.098	25.5883	24.6117	25.3777	E1.4.1.4, gdhA; glutamate dehydrogenase (NADP+) [EC:1.4.1.4]
K00263	50.4523	44.089	42.2877	45.8093	34.4133	E1.4.1.9; leucine dehydrogenase [EC:1.4.1.9]
K00264	4.49967	5.02667	4.21467	7.14133	4.437	GLT1; glutamate synthase (NADPH/NADH) [EC:1.4.1.13 1.4.1.14]
K00265	266.395	221.737	235.676	263.909	221.032	gltB; glutamate synthase (NADPH/NADH) large chain [EC:1.4.1.13 1.4.1.14]
K00266	188.744	181.591	169.308	194.568	136.867	gltD; glutamate synthase (NADPH/NADH) small chain [EC:1.4.1.13 1.4.1.14]
K00270	0	0	0	0.360333	0	pdh; phenylalanine dehydrogenase [EC:1.4.1.20]
K00271	5.117	5.789	8.72167	16.8433	14.104	vdh; valine dehydrogenase (NAD+) [EC:1.4.1.23]
K00273	1.44967	1.778	2.29433	2.84667	2.27767	DAO, aao; D-amino-acid oxidase [EC:1.4.3.3]
K00274	100.452	103.857	104.731	80.0113	83.548	MAO, aofH; monoamine oxidase [EC:1.4.3.4]
K00275	114.363	112.867	97.6097	107.682	83.393	pdxH, PNPO; pyridoxamine 5'-phosphate oxidase [EC:1.4.3.5]
K00276	28.1753	27.8277	32.645	36.7493	39.674	AOC3, AOC2, tynA; primary-amine oxidase [EC:1.4.3.21]
K00278	142.885	123.573	120.194	116.337	95.6757	nadB; L-aspartate oxidase [EC:1.4.3.16]
K00279	1.115	2.61033	1.35667	1.26367	0.300667	CKX; cytokinin dehydrogenase [EC:1.5.99.12]
K00281	139.978	122.834	110.988	150.322	110.357	GLDC, gcvP; glycine dehydrogenase [EC:1.4.4.2]
K00282	61.3247	48.695	52.7597	57.744	45.7493	gcvPA; glycine dehydrogenase subunit 1 [EC:1.4.4.2]
K00283	87.6997	62.977	70.7927	95.5617	63.5397	gcvPB; glycine dehydrogenase subunit 2 [EC:1.4.4.2]
K00284	54.8967	52.7517	51.7117	70.9917	42.6317	E1.4.7.1; glutamate synthase (ferredoxin) [EC:1.4.7.1]
K00285	205.486	195.563	186.699	106.888	118.698	dadA; D-amino-acid dehydrogenase [EC:1.4.5.1]
K00286	123.882	110.558	94.511	88.639	84.165	proC; pyrroline-5-carboxylate reductase [EC:1.5.1.2]
K00287	91.0917	86.7017	81.5923	55.1203	55.749	folA; dihydrofolate reductase [EC:1.5.1.3]
K00288	2.041	1.89167	2.77467	5.81567	3.21667	MTHFD; methylenetetrahydrofolate dehydrogenase (NADP+) / methenyltetrahydrofolate cyclohydrolase / formyltetrahydrofolate synthetase [EC:1.5.1.5 3.5.4.9 6.3.4.3]
K00289	0.107	0.155333	0.0876667	0.515667	0.254667	E1.5.1.6, FTHFD; formyltetrahydrofolate dehydrogenase [EC:1.5.1.6]
K00290	16.3127	16.768	14.524	8.02233	7.70667	LYS1; saccharopine dehydrogenase (NAD+, L-lysine forming) [EC:1.5.1.7]
K00292	1.16533	0.272333	0.201667	3.60433	0.266667	E1.5.1.9; saccharopine dehydrogenase (NAD+, L-glutamate forming) [EC:1.5.1.9]
K00294	79.5273	68.371	68.1663	109.434	72.6497	E1.2.1.88; 1-pyrroline-5-carboxylate dehydrogenase [EC:1.2.1.88]
K00297	136.74	117.417	118.583	111.045	100.367	metF, MTHFR; methylenetetrahydrofolate reductase (NADPH) [EC:1.5.1.20]
K00299	60.5113	55.2337	51.5517	37.981	64.009	ssuE; FMN reductase [EC:1.5.1.38]
K00301	38.552	32.8283	31.5793	35.878	28.6403	E1.5.3.1; sarcosine oxidase [EC:1.5.3.1]
K00302	96.0947	78.1023	89.4537	69.3677	67.4613	soxA; sarcosine oxidase, subunit alpha [EC:1.5.3.1]
K00303	109.086	102.563	110.666	107.392	89.2263	soxB; sarcosine oxidase, subunit beta [EC:1.5.3.1]
K00304	35.679	33.102	28.809	19.617	20.1293	soxD; sarcosine oxidase, subunit delta [EC:1.5.3.1]
K00305	24.9847	20.9673	24.9723	14.309	15.449	soxG; sarcosine oxidase, subunit gamma [EC:1.5.3.1]
K00314	24.1903	19.901	21.701	23.448	14.9153	SARDH; sarcosine dehydrogenase [EC:1.5.8.3]
K00315	52.322	52.8733	55.051	36.8523	42.4347	DMGDH; dimethylglycine dehydrogenase [EC:1.5.8.4]
K00316	19.8113	18.561	19.673	21.957	13.287	spdH; spermidine dehydrogenase [EC:1.5.99.6]
K00317	32.4103	33.4373	31.3647	27.653	25.735	dmd-tmd; dimethylamine/trimethylamine dehydrogenase [EC:1.5.8.1 1.5.8.2]
K00318	38.459	34.401	36.5793	57.6933	37.308	PRODH; proline dehydrogenase [EC:1.5.-.-]
K00320	6.426	5.875	6.66	14.297	11.151	mer; 5,10-methylenetetrahydromethanopterin reductase [EC:1.5.98.2]
K00322	60.9767	54.8467	54.5967	54.4987	48.7607	sthA, udhA; NAD(P) transhydrogenase [EC:1.6.1.1]
K00323	0	0	0	0	1.207	NNT; NAD(P) transhydrogenase [EC:1.6.1.2]
K00324	291.465	249.46	243.811	255.116	205.485	pntA; NAD(P) transhydrogenase subunit alpha [EC:1.6.1.2]
K00325	146.577	139.222	133.558	150.541	114.782	pntB; NAD(P) transhydrogenase subunit beta [EC:1.6.1.2]
K00329	57.8143	48.214	53.4763	36.1573	42.3533	E1.6.5.3; NADH dehydrogenase [EC:1.6.5.3]
K00330	220.397	184.012	184.879	212.3	161.379	nuoA; NADH-quinone oxidoreductase subunit A [EC:1.6.5.3]
K00331	155.298	116.439	127.115	201.51	122.714	nuoB; NADH-quinone oxidoreductase subunit B [EC:1.6.5.3]
K00332	102.492	87.2913	82.5777	114.358	80.988	nuoC; NADH-quinone oxidoreductase subunit C [EC:1.6.5.3]
K00333	186.916	152.472	161.205	242.681	156.04	nuoD; NADH-quinone oxidoreductase subunit D [EC:1.6.5.3]
K00334	113.03	95.2553	94.749	92.665	73.992	nuoE; NADH-quinone oxidoreductase subunit E [EC:1.6.5.3]
K00335	140.603	113.921	123.763	174.481	120.786	nuoF; NADH-quinone oxidoreductase subunit F [EC:1.6.5.3]
K00336	148.208	117.214	124.341	144.431	107.527	nuoG; NADH-quinone oxidoreductase subunit G [EC:1.6.5.3]
K00337	144.99	120.02	117.963	169.922	110.676	nuoH; NADH-quinone oxidoreductase subunit H [EC:1.6.5.3]
K00338	114.024	100.228	95.5843	145.146	92.8493	nuoI; NADH-quinone oxidoreductase subunit I [EC:1.6.5.3]
K00339	94.289	89.4227	81.002	98.8987	76.5327	nuoJ; NADH-quinone oxidoreductase subunit J [EC:1.6.5.3]
K00340	185.831	159.617	147.341	216.307	140.617	nuoK; NADH-quinone oxidoreductase subunit K [EC:1.6.5.3]
K00341	178.051	155.543	160.664	201.846	144.609	nuoL; NADH-quinone oxidoreductase subunit L [EC:1.6.5.3]
K00342	157.124	127.992	136.981	171.134	127.823	nuoM; NADH-quinone oxidoreductase subunit M [EC:1.6.5.3]
K00343	127.858	115.364	109.318	132.012	98.0277	nuoN; NADH-quinone oxidoreductase subunit N [EC:1.6.5.3]
K00355	41.5673	39.4607	42.679	19.2527	31.918	NQO1; NAD(P)H dehydrogenase (quinone) [EC:1.6.5.2]
K00356	123.151	107.198	113.3	81.557	69.1867	E1.6.99.3; NADH dehydrogenase [EC:1.6.99.3]
K00360	3.99333	3.85633	2.86467	4.59967	2.603	nasB; assimilatory nitrate reductase electron transfer subunit [EC:1.7.99.4]
K00362	140.18	123.76	117.854	115.589	98.499	nirB; nitrite reductase (NADH) large subunit [EC:1.7.1.15]
K00363	68.9633	76.9993	59.3063	44.6627	44.6263	nirD; nitrite reductase (NADH) small subunit [EC:1.7.1.15]
K00364	10.397	12.014	7.79167	7.08733	4.427	E1.7.1.7, guaC; GMP reductase [EC:1.7.1.7]
K00365	16.5453	14.455	12.7247	19.0647	13.4327	uaZ; urate oxidase [EC:1.7.3.3]
K00366	27.823	24.138	24.0323	30.7807	23.4973	nirA; ferredoxin-nitrite reductase [EC:1.7.7.1]
K00367	6.335	8.83033	5.13767	4.1	3.184	narB; ferredoxin-nitrate reductase [EC:1.7.7.2]
K00368	60.297	45.1647	47.5223	68.4837	42.9603	nirK; nitrite reductase (NO-forming) [EC:1.7.2.1]
K00370	48.355	36.832	39.1817	78.5287	49.2733	narG, narZ, nxrA; nitrate reductase / nitrite oxidoreductase, alpha subunit [EC:1.7.5.1 1.7.99.4]
K00371	31.732	19.8487	20.6767	47.687	29.204	narH, narY, nxrB; nitrate reductase / nitrite oxidoreductase, beta subunit [EC:1.7.5.1 1.7.99.4]
K00372	148.228	135.909	128.115	138.311	102.492	nasA; assimilatory nitrate reductase catalytic subunit [EC:1.7.99.4]
K00373	15.393	13.385	13.4843	19.1137	16.2843	narJ, narW; nitrate reductase delta subunit
K00374	24.2887	17.122	18.403	29.9483	26.3467	narI, narV; nitrate reductase gamma subunit [EC:1.7.5.1 1.7.99.4]
K00376	33.149	22.954	22.6603	40.039	25.4457	nosZ; nitrous-oxide reductase [EC:1.7.2.4]
K00380	96.98	82.686	73.4423	57.955	67.5913	cysJ; sulfite reductase (NADPH) flavoprotein alpha-component [EC:1.8.1.2]
K00381	129.398	104.06	97.8187	109.084	87.2067	cysI; sulfite reductase (NADPH) hemoprotein beta-component [EC:1.8.1.2]
K00382	388.698	326.293	320.614	404.678	313.093	DLD, lpd, pdhD; dihydrolipoamide dehydrogenase [EC:1.8.1.4]
K00383	122.102	93.623	106.344	85.7033	76.137	GSR, gor; glutathione reductase (NADPH) [EC:1.8.1.7]
K00384	494.179	421.667	431.617	496.122	391.67	trxB; thioredoxin reductase (NADPH) [EC:1.8.1.9]
K00387	1.43267	1.91167	2.322	2.48067	6.82333	SUOX; sulfite oxidase [EC:1.8.3.1]
K00390	110.431	91.8547	91.2127	98.027	80.309	cysH; phosphoadenosine phosphosulfate reductase [EC:1.8.4.8 1.8.4.10]
K00392	45.9473	36.5417	39.9137	60.105	52.5463	sir; sulfite reductase (ferredoxin) [EC:1.8.7.1]
K00394	4.69033	5.16567	6.06767	7.90267	3.151	aprA; adenylylsulfate reductase, subunit A [EC:1.8.99.2]
K00395	1.67833	2.18233	2.21733	3.619	1.471	aprB; adenylylsulfate reductase, subunit B [EC:1.8.99.2]
K00404	69.5717	64.6393	57.208	57.5163	44.309	ccoN; cytochrome c oxidase cbb3-type subunit I [EC:1.9.3.1]
K00405	63.9967	50.6147	47.5723	48.136	34.5293	ccoO; cytochrome c oxidase cbb3-type subunit II
K00406	87.2283	71.2953	61.6033	68.8993	50.7383	ccoP; cytochrome c oxidase cbb3-type subunit III
K00407	7.884	6.807	5.804	5.143	3.72733	ccoQ; cytochrome c oxidase cbb3-type subunit IV
K00410	18.751	13.678	17.488	16.7033	13.153	fbcH; ubiquinol-cytochrome c reductase cytochrome b/c1 subunit
K00411	98.4063	93.1057	92.9763	74.062	63.9827	UQCRFS1, RIP1, petA; ubiquinol-cytochrome c reductase iron-sulfur subunit [EC:1.10.2.2]
K00412	74.2477	81.299	82.5653	90.1667	77.3173	CYTB, petB; ubiquinol-cytochrome c reductase cytochrome b subunit
K00413	58.2293	54.0047	49.5473	37.5917	37.7877	CYC1, CYT1, petC; ubiquinol-cytochrome c reductase cytochrome c1 subunit
K00423	2.16933	2.45867	3.26	2.463	3.24567	E1.10.3.3; L-ascorbate oxidase [EC:1.10.3.3]
K00425	158.638	139.318	148.852	162.032	135.433	cydA; cytochrome d ubiquinol oxidase subunit I [EC:1.10.3.-]
K00426	145.449	121.935	141.428	130.883	116.96	cydB; cytochrome d ubiquinol oxidase subunit II [EC:1.10.3.-]
K00430	1.78067	5.80033	5.228	4.59767	3.81867	E1.11.1.7; peroxidase [EC:1.11.1.7]
K00432	185.901	171.046	158.204	135.907	143.073	E1.11.1.9; glutathione peroxidase [EC:1.11.1.9]
K00441	2.88233	3.292	1.851	5.95133	2.139	frhB; coenzyme F420 hydrogenase subunit beta [EC:1.12.98.1]
K00446	43.8593	39.1833	36.7937	40.9667	38.7403	dmpB, xylE; catechol 2,3-dioxygenase [EC:1.13.11.2]
K00448	37.2833	35.0463	36.689	31.7687	36.928	pcaG; protocatechuate 3,4-dioxygenase, alpha subunit [EC:1.13.11.3]
K00449	58.949	56.9393	52.4793	70.2237	54.4977	pcaH; protocatechuate 3,4-dioxygenase, beta subunit [EC:1.13.11.3]
K00450	63.099	50.4327	55.8243	53.566	47.3513	E1.13.11.4; gentisate 1,2-dioxygenase [EC:1.13.11.4]
K00451	116.266	101.298	96.2487	115.443	87.8503	HGD, hmgA; homogentisate 1,2-dioxygenase [EC:1.13.11.5]
K00452	30.8183	25.9093	26.3503	29.1787	23.3177	HAAO; 3-hydroxyanthranilate 3,4-dioxygenase [EC:1.13.11.6]
K00453	77.3643	70.9487	70.242	74.8923	63.206	E1.13.11.11, TDO2; tryptophan 2,3-dioxygenase [EC:1.13.11.11]
K00454	0.491	0.402667	1.10233	1.205	0.676	LOX2S; lipoxygenase [EC:1.13.11.12]
K00455	7.44867	4.027	5.468	4.91267	3.68467	hpaD, hpcB; 3,4-dihydroxyphenylacetate 2,3-dioxygenase [EC:1.13.11.15]
K00456	0	0	0	0.324	0.426	CDO1; cysteine dioxygenase [EC:1.13.11.20]
K00457	175.544	154.81	150.254	157.146	122.509	HPD, hppD; 4-hydroxyphenylpyruvate dioxygenase [EC:1.13.11.27]
K00459	260.351	245.321	245.044	193.86	177.634	ncd2, npd; nitronate monooxygenase [EC:1.13.12.16]
K00462	1.00267	0.715667	1.679	0.33	0.0866667	bphC; biphenyl-2,3-diol 1,2-dioxygenase [EC:1.13.11.39]
K00463	3.78833	3.75267	2.20967	4.291	2.939	INDO; indoleamine 2,3-dioxygenase [EC:1.13.11.52]
K00466	13.713	7.549	6.67067	5.874	8.281	E1.13.12.3; tryptophan 2-monooxygenase [EC:1.13.12.3]
K00467	7.00333	7.329	6.33267	6.562	6.683	E1.13.12.4; lactate 2-monooxygenase [EC:1.13.12.4]
K00469	18.4033	17.092	18.2003	16.1443	16.8467	MIOX; inositol oxygenase [EC:1.13.99.1]
K00471	5.46333	5.25533	5.25933	6.39967	8.63167	E1.14.11.1; gamma-butyrobetaine dioxygenase [EC:1.14.11.1]
K00472	34.4493	40.049	33.52	14.1627	17.0577	E1.14.11.2; prolyl 4-hydroxylase [EC:1.14.11.2]
K00474	0	0	0	0	0.363667	TMLHE; trimethyllysine dioxygenase [EC:1.14.11.8]
K00477	6.127	5.42967	7.34267	3.81933	4.67867	PHYH; phytanoyl-CoA hydroxylase [EC:1.14.11.18]
K00480	89.531	68.06	72.565	81.0117	60.6057	E1.14.13.1; salicylate hydroxylase [EC:1.14.13.1]
K00481	84.1823	74.0233	76.2743	84.5383	69.2697	pobA; p-hydroxybenzoate 3-monooxygenase [EC:1.14.13.2]
K00483	56.643	38.2547	47.0067	76.375	48.5113	hpaB; 4-hydroxyphenylacetate 3-monooxygenase [EC:1.14.14.9]
K00484	8.15867	5.45033	7.18233	2.87067	5.362	hpaC; flavin reductase (NADH) [EC:1.5.1.36]
K00485	0.876	1.218	1.23433	1.22733	1.51567	FMO; dimethylaniline monooxygenase (N-oxide forming) [EC:1.14.13.8]
K00486	11.791	12.393	13.6487	10.878	13.6487	KMO; kynurenine 3-monooxygenase [EC:1.14.13.9]
K00491	5.50733	2.765	4.71833	5.167	10.5313	nos; nitric-oxide synthase, bacterial [EC:1.14.13.165]
K00493	18.8	16.6477	16.069	8.09467	11.316	E1.14.14.1; unspecific monooxygenase [EC:1.14.14.1]
K00496	9.17233	11.9177	13.153	11.4663	8.879	alkB1_2; alkane 1-monooxygenase [EC:1.14.15.3]
K00499	9.46667	7.94467	8.81667	8.505	9.82633	CMO; choline monooxygenase [EC:1.14.15.7]
K00500	65.2397	60.382	56.0963	44.3823	45.431	phhA, PAH; phenylalanine-4-hydroxylase [EC:1.14.16.1]
K00501	0	0.272	0	0	0	TH; tyrosine 3-monooxygenase [EC:1.14.16.2]
K00505	6.66233	6.384	5.58767	5.58967	8.507	TYR; tyrosinase [EC:1.14.18.1]
K00507	127.571	115.027	117.374	137.372	108.129	SCD, desC; stearoyl-CoA desaturase (Delta-9 desaturase) [EC:1.14.19.1]
K00508	17.03	20.1573	16.3233	18.7253	17.878	E1.14.19.3; linoleoyl-CoA desaturase [EC:1.14.19.3]
K00510	3.993	3.27833	2.25767	2.84333	2.692	HMOX, hmuO, ho; heme oxygenase (biliverdin-producing) [EC:1.14.14.18]
K00511	2.09867	3.93567	5.92467	4.226	3.86167	SQLE, ERG1; squalene monooxygenase [EC:1.14.14.17]
K00514	5.68533	2.10233	4.67533	3.871	3.128	ZDS, crtQ; zeta-carotene desaturase [EC:1.3.5.6]
K00517	120.827	106.525	118.044	114.828	99.6323	E1.14.-.-; [EC:1.14.-.-]
K00522	0.494667	0.822	0.903333	0.815	0.886667	FTH1; ferritin heavy chain [EC:1.16.3.2]
K00523	46.3687	41.8953	35.449	27.4163	26.3613	ascD, ddhD, rfbI; CDP-4-dehydro-6-deoxyglucose reductase, E3 [EC:1.17.1.1]
K00525	421.042	370.666	381.452	422.4	321.263	E1.17.4.1A, nrdA, nrdE; ribonucleoside-diphosphate reductase alpha chain [EC:1.17.4.1]
K00526	98.156	86.052	85.1327	68.3533	61.8307	E1.17.4.1B, nrdB, nrdF; ribonucleoside-diphosphate reductase beta chain [EC:1.17.4.1]
K00527	11.4523	7.29867	5.34233	6.419	4.08967	nrdD; ribonucleoside-triphosphate reductase [EC:1.17.4.2]
K00529	102.947	100.112	99.8453	58.923	67.191	hcaD; 3-phenylpropionate/trans-cinnamate dioxygenase ferredoxin reductase component [EC:1.18.1.3]
K00531	0.650667	0	0	0	0	anfG; nitrogenase delta subunit [EC:1.18.6.1]
K00542	0	0.178333	0	0.034	0.028	GAMT; guanidinoacetate N-methyltransferase [EC:2.1.1.2]
K00544	1.83533	1.465	2.08167	4.09633	4.10867	BHMT; betaine-homocysteine S-methyltransferase [EC:2.1.1.5]
K00545	0.688333	0.919	1.187	0.931667	1.248	COMT; catechol O-methyltransferase [EC:2.1.1.6]
K00547	51.933	36.8893	39.9887	64.8543	45.476	mmuM, BHMT2; homocysteine S-methyltransferase [EC:2.1.1.10]
K00548	362.557	320.26	323.345	387.644	294.316	metH, MTR; 5-methyltetrahydrofolate--homocysteine methyltransferase [EC:2.1.1.13]
K00549	289.925	214.025	251.562	315.504	248.353	metE; 5-methyltetrahydropteroyltriglutamate--homocysteine methyltransferase [EC:2.1.1.14]
K00558	108.326	95.8897	82.0383	65.9757	68.0617	DNMT1, dcm; DNA (cytosine-5)-methyltransferase 1 [EC:2.1.1.37]
K00560	96.9713	101.298	90.419	78.7363	69.0663	thyA, TYMS; thymidylate synthase [EC:2.1.1.45]
K00566	151.249	133.391	126.869	132.06	105.458	mnmA, trmU, TRMU; tRNA-specific 2-thiouridylase [EC:2.8.1.-]
K00568	139.388	125.153	118.648	106.859	91.29	ubiG; 2-polyprenyl-6-hydroxyphenyl methylase / 3-demethylubiquinone-9 3-methyltransferase [EC:2.1.1.222 2.1.1.64]
K00569	7.98533	7.807	5.02	6.81467	4.34933	TPMT, tpmT; thiopurine S-methyltransferase [EC:2.1.1.67]
K00570	55.2007	53.0647	52.387	45.3793	39.6797	pmtA; phosphatidylethanolamine/phosphatidyl-N-methylethanolamine N-methyltransferase [EC:2.1.1.17 2.1.1.71]
K00575	162.53	149.266	136.169	117.976	109.784	cheR; chemotaxis protein methyltransferase CheR [EC:2.1.1.80]
K00577	0.039	0	0.0346667	0.334	0.388667	mtrA; tetrahydromethanopterin S-methyltransferase subunit A [EC:2.1.1.86]
K00588	12.8373	10.4813	11.5203	18.213	15.708	E2.1.1.104; caffeoyl-CoA O-methyltransferase [EC:2.1.1.104]
K00595	43.2167	29.808	36.5693	25.2423	23.9117	cobL; precorrin-6Y C5,15-methyltransferase (decarboxylating) [EC:2.1.1.132]
K00600	205.126	176.92	173.67	216.188	169.181	glyA, SHMT; glycine hydroxymethyltransferase [EC:2.1.2.1]
K00601	0.0903333	0.0336667	0.411667	0.312333	0.0346667	E2.1.2.2; phosphoribosylglycinamide formyltransferase [EC:2.1.2.2]
K00602	213.28	176.843	181.187	231.463	168.834	purH; phosphoribosylaminoimidazolecarboxamide formyltransferase / IMP cyclohydrolase [EC:2.1.2.3 3.5.4.10]
K00603	8.17033	4.61067	6.42267	6.87633	6.25267	fctD; glutamate formiminotransferase [EC:2.1.2.5]
K00604	154.588	132.303	125.621	123.137	113.708	MTFMT, fmt; methionyl-tRNA formyltransferase [EC:2.1.2.9]
K00605	223.301	196.878	201.615	226.943	174.372	gcvT, AMT; aminomethyltransferase [EC:2.1.2.10]
K00606	183.472	158.677	151.894	176.287	127.625	panB; 3-methyl-2-oxobutanoate hydroxymethyltransferase [EC:2.1.2.11]
K00609	151.749	127.869	116.841	156.762	111.206	pyrB, PYR2; aspartate carbamoyltransferase catalytic subunit [EC:2.1.3.2]
K00610	2.48233	0.909333	0.893667	1.04467	1.318	pyrI; aspartate carbamoyltransferase regulatory subunit
K00611	72.8753	61.1517	55.5497	107.672	69.3997	OTC, argF, argI; ornithine carbamoyltransferase [EC:2.1.3.3]
K00613	2.36367	2.01233	1.91433	0.411	1.46467	GATM; glycine amidinotransferase [EC:2.1.4.1]
K00615	432.682	358.636	387.385	427.612	351.994	E2.2.1.1, tktA, tktB; transketolase [EC:2.2.1.1]
K00616	204.17	159.84	168.223	210.369	159.49	E2.2.1.2, talA, talB; transaldolase [EC:2.2.1.2]
K00619	25.832	19.1057	21.1397	23.6003	26.21	argA; amino-acid N-acetyltransferase [EC:2.3.1.1]
K00620	117.583	105.69	102.668	113.431	88.61	argJ; glutamate N-acetyltransferase / amino-acid N-acetyltransferase [EC:2.3.1.35 2.3.1.1]
K00621	0.174	0.288	0.0456667	0.087	0.306667	GNPNAT1, GNA1; glucosamine-phosphate N-acetyltransferase [EC:2.3.1.4]
K00622	0.257333	0.533	0.487667	0.304667	1.063	nat; arylamine N-acetyltransferase [EC:2.3.1.5]
K00624	0.686333	0.731	1.40867	2.17633	1.28333	E2.3.1.7; carnitine O-acetyltransferase [EC:2.3.1.7]
K00625	56.1427	39.1707	43.352	49.9347	33.1447	E2.3.1.8, pta; phosphate acetyltransferase [EC:2.3.1.8]
K00626	861.174	756.747	800.995	773.816	657.762	E2.3.1.9, atoB; acetyl-CoA C-acetyltransferase [EC:2.3.1.9]
K00627	296.935	229.472	240.283	268.665	213.317	DLAT, aceF, pdhC; pyruvate dehydrogenase E2 component (dihydrolipoamide acetyltransferase) [EC:2.3.1.12]
K00630	0.034	0	0.0346667	0.184667	0.307333	ATS1; glycerol-3-phosphate O-acyltransferase [EC:2.3.1.15]
K00631	21.9103	15.4923	16.3407	12.0103	18.197	plsB; glycerol-3-phosphate O-acyltransferase [EC:2.3.1.15]
K00632	174.127	153.622	160.607	173.206	142.51	fadA, fadI; acetyl-CoA acyltransferase [EC:2.3.1.16]
K00634	8.74467	7.239	5.62033	6.59767	3.95867	ptb; phosphate butyryltransferase [EC:2.3.1.19]
K00635	2.02667	2.56633	1.678	5.32067	3.25533	E2.3.1.20; diacylglycerol O-acyltransferase [EC:2.3.1.20]
K00639	124.818	107.707	100.461	116.089	88.325	kbl, GCAT; glycine C-acetyltransferase [EC:2.3.1.29]
K00640	157.179	148.798	131.988	111.654	103.073	cysE; serine O-acetyltransferase [EC:2.3.1.30]
K00641	190.622	157.106	160.293	171.896	145.361	metX; homoserine O-acetyltransferase [EC:2.3.1.31]
K00643	74.082	60.9593	71.331	56.7507	46.619	E2.3.1.37, ALAS; 5-aminolevulinate synthase [EC:2.3.1.37]
K00645	149.551	129.737	128.686	133.463	113.675	fabD; [acyl-carrier-protein] S-malonyltransferase [EC:2.3.1.39]
K00647	90.341	75.9453	75.659	61.6807	60.8307	fabB; 3-oxoacyl-[acyl-carrier-protein] synthase I [EC:2.3.1.41]
K00648	236.829	205.786	206.961	225.421	168.791	fabH; 3-oxoacyl-[acyl-carrier-protein] synthase III [EC:2.3.1.180]
K00651	28.8533	20.2193	19.4683	16.0193	14.4047	metA; homoserine O-succinyltransferase [EC:2.3.1.46]
K00652	97.6247	94.9903	86.3647	82.7893	70.3033	bioF; 8-amino-7-oxononanoate synthase [EC:2.3.1.47]
K00654	0.273	1.05767	0.560333	0.528	0.854	SPT; serine palmitoyltransferase [EC:2.3.1.50]
K00655	145.75	143.382	130.362	125.543	116.272	plsC; 1-acyl-sn-glycerol-3-phosphate acyltransferase [EC:2.3.1.51]
K00656	41.9563	22.9393	23.6273	33.4083	16.1907	E2.3.1.54, pflD; formate C-acetyltransferase [EC:2.3.1.54]
K00657	10.7657	9.56667	12.5553	11.8023	18.216	speG; diamine N-acetyltransferase [EC:2.3.1.57]
K00658	255.348	196.066	196.933	257.538	174.667	DLST, sucB; 2-oxoglutarate dehydrogenase E2 component (dihydrolipoamide succinyltransferase) [EC:2.3.1.61]
K00667	0	0	0	0	0.168	FAS2; fatty acid synthase subunit alpha, fungi type [EC:2.3.1.86]
K00672	16.925	13.0607	13.4677	21.851	11.8843	ftr; formylmethanofuran--tetrahydromethanopterin N-formyltransferase [EC:2.3.1.101]
K00673	23.4077	22.7383	19.7007	13.5783	16.18	astA; arginine N-succinyltransferase [EC:2.3.1.109]
K00674	115.503	100.591	102.847	105.258	88.4643	dapD; 2,3,4,5-tetrahydropyridine-2-carboxylate N-succinyltransferase [EC:2.3.1.117]
K00677	74.5357	65.7753	64.9607	62.0057	54.15	lpxA; UDP-N-acetylglucosamine acyltransferase [EC:2.3.1.129]
K00679	1.508	2.26967	1.58867	1.291	1.084	E2.3.1.158; phospholipid:diacylglycerol acyltransferase [EC:2.3.1.158]
K00680	63.939	59.2363	69.424	46.343	66.5347	E2.3.1.-; [EC:2.3.1.-]
K00681	492.116	398.672	411.731	432.869	340.028	ggt; gamma-glutamyltranspeptidase / glutathione hydrolase [EC:2.3.2.2 3.4.19.13]
K00688	218.476	181.121	187.419	229.548	182.279	E2.4.1.1, glgP, PYG; starch phosphorylase [EC:2.4.1.1]
K00690	6.49333	3.56533	4.40433	10.942	7.28567	E2.4.1.7; sucrose phosphorylase [EC:2.4.1.7]
K00691	4.575	4.66	2.20367	2.298	1.97	E2.4.1.8, mapA; maltose phosphorylase [EC:2.4.1.8]
K00692	2.601	3.148	2.31533	2.681	3.052	sacB; levansucrase [EC:2.4.1.10]
K00693	1.082	1.35033	1.13233	2.448	0.717667	GYS; glycogen(starch) synthase [EC:2.4.1.11]
K00694	40.4573	35.9893	34.933	22.3773	29.0847	bcsA; cellulose synthase (UDP-forming) [EC:2.4.1.12]
K00695	3.214	5.05467	4.468	3.94367	3.91133	E2.4.1.13; sucrose synthase [EC:2.4.1.13]
K00696	2.84133	3.86433	2.05367	2.818	4.85967	E2.4.1.14; sucrose-phosphate synthase [EC:2.4.1.14]
K00697	121.55	96.302	108.323	122.954	103.058	otsA; trehalose 6-phosphate synthase [EC:2.4.1.15]
K00698	0	0.283	0.202667	0.0383333	1.95767	CHS1; chitin synthase [EC:2.4.1.16]
K00700	147.51	131.955	126.562	158.12	123.233	glgB; 1,4-alpha-glucan branching enzyme [EC:2.4.1.18]
K00702	6.69667	1.846	4.028	8.825	5.41167	E2.4.1.20; cellobiose phosphorylase [EC:2.4.1.20]
K00703	93.5683	81.2017	80.179	76.9243	69.168	E2.4.1.21, glgA; starch synthase [EC:2.4.1.21]
K00705	90.3143	64.5967	62.532	88.911	66.898	malQ; 4-alpha-glucanotransferase [EC:2.4.1.25]
K00710	0	0	0	0	4.428	GALNT; polypeptide N-acetylgalactosaminyltransferase [EC:2.4.1.41]
K00717	0	0	0	0	0.314333	FUT8; glycoprotein 6-alpha-L-fucosyltransferase [EC:2.4.1.68]
K00720	25.95	19.4073	30.3347	16.241	24.7323	UGCG; ceramide glucosyltransferase [EC:2.4.1.80]
K00721	164.841	135.538	138.718	168.581	132.732	DPM1; dolichol-phosphate mannosyltransferase [EC:2.4.1.83]
K00727	0	0	0	0	1.20033	GCNT1; beta-1,3-galactosyl-O-glycosyl-glycoprotein beta-1,6-N-acetylglucosaminyltransferase [EC:2.4.1.102]
K00728	0	0.419667	0.783	0.143333	1.18	POMT; dolichyl-phosphate-mannose-protein mannosyltransferase [EC:2.4.1.109]
K00729	0.518667	1.22067	0.225	0.888	0.353	ALG5; dolichyl-phosphate beta-glucosyltransferase [EC:2.4.1.117]
K00737	0.076	0.155	0.087	0.215667	0.202	MGAT3; beta-1,4-mannosyl-glycoprotein beta-1,4-N-acetylglucosaminyltransferase [EC:2.4.1.144]
K00742	0	0	0	0	1.307	GCNT2; N-acetyllactosaminide beta-1,6-N-acetylglucosaminyltransferase [EC:2.4.1.150]
K00748	75.38	62.542	65.82	48.4653	45.2523	lpxB; lipid-A-disaccharide synthase [EC:2.4.1.182]
K00753	0	0	0	0	0.390667	E2.4.1.214; glycoprotein 3-alpha-L-fucosyltransferase [EC:2.4.1.214]
K00756	26.3037	20.9437	22.6127	41.1163	27.1243	pdp; pyrimidine-nucleoside phosphorylase [EC:2.4.2.2]
K00757	8.013	8.78167	5.19967	6.3	4.85267	udp, UPP; uridine phosphorylase [EC:2.4.2.3]
K00758	52.999	43.2343	38.853	56.818	40.48	deoA, TYMP; thymidine phosphorylase [EC:2.4.2.4]
K00759	125.374	99.9937	122.339	136.501	106.988	APRT, apt; adenine phosphoribosyltransferase [EC:2.4.2.7]
K00760	100.689	82.468	87.641	129.14	96.3753	hprT, hpt, HPRT1; hypoxanthine phosphoribosyltransferase [EC:2.4.2.8]
K00761	94.966	84.8807	79.0063	97.7677	83.6873	upp, UPRT; uracil phosphoribosyltransferase [EC:2.4.2.9]
K00762	168.478	144.305	125.293	140.462	110.855	pyrE; orotate phosphoribosyltransferase [EC:2.4.2.10]
K00763	98.3987	78.8167	76.3207	104.166	75.9117	pncB, NAPRT1; nicotinate phosphoribosyltransferase [EC:6.3.4.21]
K00764	187.336	153.975	160.569	225.665	148.239	purF, PPAT; amidophosphoribosyltransferase [EC:2.4.2.14]
K00765	137.94	120.902	113.42	117.704	101.924	hisG; ATP phosphoribosyltransferase [EC:2.4.2.17]
K00766	112.958	95.4993	87.4123	109.778	85.044	trpD; anthranilate phosphoribosyltransferase [EC:2.4.2.18]
K00767	122.046	103.736	97.827	112.727	90.097	nadC, QPRT; nicotinate-nucleotide pyrophosphorylase (carboxylating) [EC:2.4.2.19]
K00768	85.3293	72.0417	66.6017	56.32	54.688	E2.4.2.21, cobU, cobT; nicotinate-nucleotide--dimethylbenzimidazole phosphoribosyltransferase [EC:2.4.2.21]
K00769	41.8697	32.5177	37.3383	25.4167	22.2873	gpt; xanthine phosphoribosyltransferase [EC:2.4.2.22]
K00771	0.0256667	0.417667	0.0296667	0.710333	0.887	XYLT; protein xylosyltransferase [EC:2.4.2.26]
K00772	77.591	67.3293	71.874	98.247	76.8373	mtaP, MTAP; 5'-methylthioadenosine phosphorylase [EC:2.4.2.28]
K00784	48.689	40.1637	42.762	63.3057	41.3233	rnz; ribonuclease Z [EC:3.1.26.11]
K00788	120.215	108.456	102.858	77.5347	73.7697	thiE; thiamine-phosphate pyrophosphorylase [EC:2.5.1.3]
K00789	186.666	151.614	164.158	233.122	149.933	metK; S-adenosylmethionine synthetase [EC:2.5.1.6]
K00790	213.209	176.985	177.3	219.603	166.501	murA; UDP-N-acetylglucosamine 1-carboxyvinyltransferase [EC:2.5.1.7]
K00791	150.769	130.441	129.044	120.332	101.427	miaA, TRIT1; tRNA dimethylallyltransferase [EC:2.5.1.75]
K00793	120.674	106.617	106.203	99.24	89.6303	ribE, RIB5; riboflavin synthase [EC:2.5.1.9]
K00794	157.164	137.982	123.406	127.751	101.481	ribH, RIB4; 6,7-dimethyl-8-ribityllumazine synthase [EC:2.5.1.78]
K00795	87.03	77.6423	77.6697	64.4963	53.1517	ispA; farnesyl diphosphate synthase [EC:2.5.1.1 2.5.1.10]
K00796	159.314	134.618	136.766	153.115	119.053	folP; dihydropteroate synthase [EC:2.5.1.15]
K00797	74.1823	65.8143	64.3847	55.058	48.1277	speE, SRM; spermidine synthase [EC:2.5.1.16]
K00798	109.629	93.7263	100.358	87.5377	85.283	MMAB, pduO; cob(I)alamin adenosyltransferase [EC:2.5.1.17]
K00799	1080.75	1004.29	992.437	749.612	749.462	GST, gst; glutathione S-transferase [EC:2.5.1.18]
K00800	178.228	145.427	145.957	161.094	119.104	aroA; 3-phosphoshikimate 1-carboxyvinyltransferase [EC:2.5.1.19]
K00801	9.00233	10.3707	12.2167	12.805	12.619	FDFT1; farnesyl-diphosphate farnesyltransferase [EC:2.5.1.21]
K00803	25.4957	20.68	22.3363	37.3347	25.5737	AGPS, agpS; alkyldihydroxyacetonephosphate synthase [EC:2.5.1.26]
K00805	10.6423	13.042	10.955	21.0897	17.1173	hepST; heptaprenyl diphosphate synthase [EC:2.5.1.30]
K00806	186.921	166.126	175.229	210.235	155.25	uppS; undecaprenyl diphosphate synthase [EC:2.5.1.31]
K00808	46.149	34.308	35.7997	39.7267	34.2007	hss; homospermidine synthase [EC:2.5.1.44]
K00811	0	0.833667	0.260667	0.751333	0.413	ASP5; aspartate aminotransferase, chloroplastic [EC:2.6.1.1]
K00812	187.119	178.828	152.799	139.29	119.458	aspB; aspartate aminotransferase [EC:2.6.1.1]
K00813	4.695	4.61933	5.27533	4.31767	3.02033	aspC; aspartate aminotransferase [EC:2.6.1.1]
K00814	0.0486667	0.833667	0.545	0.339667	0.484667	GPT, ALT; alanine transaminase [EC:2.6.1.2]
K00816	0	0	0	0.753333	0	CCBL; kynurenine---oxoglutarate transaminase / cysteine-S-conjugate beta-lyase / glutamine---phenylpyruvate transaminase [EC:2.6.1.7 4.4.1.13 2.6.1.64]
K00817	226.543	196.452	189.282	179.173	171.154	hisC; histidinol-phosphate aminotransferase [EC:2.6.1.9]
K00818	53.269	46.246	35.2507	62.0463	44.2937	E2.6.1.11, argD; acetylornithine aminotransferase [EC:2.6.1.11]
K00819	58.1167	46.6037	52.1313	57.1547	50.3773	rocD, OAT; ornithine--oxo-acid transaminase [EC:2.6.1.13]
K00820	330.922	279.484	292.835	340.934	262.491	glmS, GFPT; glucosamine--fructose-6-phosphate aminotransferase (isomerizing) [EC:2.6.1.16]
K00821	109.296	100.426	103.968	85.084	87.84	argD; acetylornithine/N-succinyldiaminopimelate aminotransferase [EC:2.6.1.11 2.6.1.17]
K00822	103.028	91.6227	87.899	74.845	72.0067	E2.6.1.18; beta-alanine--pyruvate transaminase [EC:2.6.1.18]
K00823	64.7113	63.118	66.3463	74.5833	61.1957	puuE; 4-aminobutyrate aminotransferase [EC:2.6.1.19]
K00824	78.843	73.4123	72.3103	63.9307	50.2793	dat; D-alanine transaminase [EC:2.6.1.21]
K00825	0	0	0	0	0.174333	AADAT, KAT2; kynurenine/2-aminoadipate aminotransferase [EC:2.6.1.7 2.6.1.39]
K00826	266.061	228.55	216.576	257.338	201.875	E2.6.1.42, ilvE; branched-chain amino acid aminotransferase [EC:2.6.1.42]
K00827	9.765	9.344	10.1733	10.0233	6.74833	AGXT2; alanine-glyoxylate transaminase / (R)-3-amino-2-methylpropionate-pyruvate transaminase [EC:2.6.1.44 2.6.1.40]
K00830	129.844	114.809	111.722	122.197	94.9247	AGXT; alanine-glyoxylate transaminase / serine-glyoxylate transaminase / serine-pyruvate transaminase [EC:2.6.1.44 2.6.1.45 2.6.1.51]
K00831	149.986	132.516	129.128	135.085	106.055	serC, PSAT1; phosphoserine aminotransferase [EC:2.6.1.52]
K00832	59.3977	56.5157	51.5837	27.5777	33.2423	tyrB; aromatic-amino-acid transaminase [EC:2.6.1.57]
K00833	109.678	97.014	87.4013	86.8647	81.702	bioA; adenosylmethionine---8-amino-7-oxononanoate aminotransferase [EC:2.6.1.62]
K00835	4.45867	2.112	1.41567	2.97667	2.18733	avtA; valine--pyruvate aminotransferase [EC:2.6.1.66]
K00836	12.7557	9.59767	7.17733	11.5943	10.233	E2.6.1.76, ectB; diaminobutyrate-2-oxoglutarate transaminase [EC:2.6.1.76]
K00839	13.6497	9.30467	6.954	10.0517	5.33067	pucG; (S)-ureidoglycine-glyoxylate aminotransferase [EC:2.6.1.-]
K00840	2.97333	0.323333	0.61	1.15933	1.103	astC; succinylornithine aminotransferase [EC:2.6.1.81]
K00841	0.131333	0	0.0213333	2.02733	0.810333	patA; aminotransferase [EC:2.6.1.-]
K00844	0	0.304333	0.157333	0.0746667	0.886333	HK; hexokinase [EC:2.7.1.1]
K00845	142.838	123.842	109.628	95.6027	100.288	glk; glucokinase [EC:2.7.1.2]
K00847	107.713	91.2177	87.722	79.6743	72.9	E2.7.1.4, scrK; fructokinase [EC:2.7.1.4]
K00848	21.8733	15.533	17.1267	27.271	18.6423	rhaB; rhamnulokinase [EC:2.7.1.5]
K00849	29.2603	27.7823	18.6627	35.184	27.019	galK; galactokinase [EC:2.7.1.6]
K00850	151.155	123.743	126.854	180.143	127.956	pfkA, PFK; 6-phosphofructokinase 1 [EC:2.7.1.11]
K00851	73.8673	66.7233	66.754	56.8547	47.4867	E2.7.1.12, gntK, idnK; gluconokinase [EC:2.7.1.12]
K00852	74.314	63.7827	66.781	52.2613	60.0923	rbsK, RBKS; ribokinase [EC:2.7.1.15]
K00853	31.8233	31.3327	28.8147	35.632	31.917	araB; L-ribulokinase [EC:2.7.1.16]
K00854	103.079	87.439	92.876	86.8327	82.5523	xylB, XYLB; xylulokinase [EC:2.7.1.17]
K00855	25.4567	19.3327	19.459	22.42	22.1723	PRK, prkB; phosphoribulokinase [EC:2.7.1.19]
K00856	54.2517	55.7267	47.0643	58.7413	46.037	E2.7.1.20, ADK; adenosine kinase [EC:2.7.1.20]
K00857	67.4303	67.0403	58.9387	71.647	55.1353	tdk, TK; thymidine kinase [EC:2.7.1.21]
K00858	131.439	114.35	109.493	106.882	91.8587	ppnK, NADK; NAD+ kinase [EC:2.7.1.23]
K00859	116.613	95.9893	90.9583	84.673	84.3797	coaE; dephospho-CoA kinase [EC:2.7.1.24]
K00860	32.81	32.0963	32.5773	33.4313	29.1343	cysC; adenylylsulfate kinase [EC:2.7.1.25]
K00863	19.7337	20.6133	13.8417	11.0507	15.8467	DAK, TKFC; triose/dihydroxyacetone kinase / FAD-AMP lyase (cyclizing) [EC:2.7.1.28 2.7.1.29 4.6.1.15]
K00864	207.471	162.067	168.72	211.577	146.978	glpK, GK; glycerol kinase [EC:2.7.1.30]
K00865	28.8273	21.836	21.652	29.6593	30.476	glxK; glycerate kinase [EC:2.7.1.31]
K00867	42.24	39.463	38.296	43.8763	36.4393	coaA; type I pantothenate kinase [EC:2.7.1.33]
K00868	48.9233	34.13	34.3743	27.4687	33.3983	pdxK, pdxY; pyridoxine kinase [EC:2.7.1.35]
K00869	1.02833	2.21167	1.204	0.683	0.962667	E2.7.1.36, MVK, mvaK1; mevalonate kinase [EC:2.7.1.36]
K00872	28.2947	24.765	22.3093	25.987	27.4687	thrB1; homoserine kinase [EC:2.7.1.39]
K00873	201.013	187.635	173.098	189.218	153.88	PK, pyk; pyruvate kinase [EC:2.7.1.40]
K00874	116.165	96.186	95.4577	96.3347	87.4203	kdgK; 2-dehydro-3-deoxygluconokinase [EC:2.7.1.45]
K00875	6.51267	3.95	5.62533	4.93467	4.33967	E2.7.1.47; D-ribulokinase [EC:2.7.1.47]
K00876	31.04	25.8233	25.785	38.0463	29.498	udk, UCK; uridine kinase [EC:2.7.1.48]
K00878	19.4763	11.2363	14.1143	11.5967	12.5543	thiM; hydroxyethylthiazole kinase [EC:2.7.1.50]
K00879	0.396667	0	0	0	0	fucK; L-fuculokinase [EC:2.7.1.51]
K00880	9.16867	7.95967	7.30667	3.551	4.447	lyxK; L-xylulokinase [EC:2.7.1.53]
K00881	0.752333	0.511667	0.625667	0.0236667	0.415333	alsK; allose kinase [EC:2.7.1.55]
K00882	19.2917	11.4657	12.695	22.3263	17.7437	fruK; 1-phosphofructokinase [EC:2.7.1.56]
K00883	35.7897	27.9087	22.9937	18.7723	17.094	dgoK; 2-dehydro-3-deoxygalactonokinase [EC:2.7.1.58]
K00884	11.0977	6.515	4.493	3.74033	6.98967	NAGK, nagK; N-acetylglucosamine kinase [EC:2.7.1.59]
K00885	1.157	0.306	0.136	0.658	0.164333	nanK; N-acylmannosamine kinase [EC:2.7.1.60]
K00886	39.0817	32.7033	36.073	49.502	44.476	ppgK; polyphosphate glucokinase [EC:2.7.1.63]
K00887	0.161667	0.079	0.123667	0.289667	0.0913333	E2.7.1.66; undecaprenol kinase [EC:2.7.1.66]
K00889	0.707667	2.83067	0.924667	2.41633	2.01933	PIP5K; 1-phosphatidylinositol-4-phosphate 5-kinase [EC:2.7.1.68]
K00891	98.3477	83.8127	75.755	64.4667	62.2947	E2.7.1.71, aroK, aroL; shikimate kinase [EC:2.7.1.71]
K00892	1.82167	0.313667	0.711667	0.161667	0.515667	gsk; inosine kinase [EC:2.7.1.73]
K00895	11.9833	13.1693	12.5497	9.58433	9.81733	pfp, pfk; pyrophosphate--fructose-6-phosphate 1-phosphotransferase [EC:2.7.1.90]
K00899	15.5233	13.6743	13.1843	11.041	11.388	mtnK; 5-methylthioribose kinase [EC:2.7.1.100]
K00901	87.624	74.734	56.869	44.9803	52.8857	dgkA, DGK; diacylglycerol kinase (ATP) [EC:2.7.1.107]
K00912	74.9317	65.1533	61.5453	50.4003	46.1167	lpxK; tetraacyldisaccharide 4'-kinase [EC:2.7.1.130]
K00913	0.123333	1.212	1.047	0.612	0.948333	ITPK1; inositol-1,3,4-trisphosphate 5/6-kinase / inositol-tetrakisphosphate 1-kinase [EC:2.7.1.159 2.7.1.134]
K00914	0.429	0.437333	0.866333	0.383333	1.01267	PIK3C3, VPS34; phosphatidylinositol 3-kinase [EC:2.7.1.137]
K00917	4.977	3.01667	2.93933	2.966	3.057	lacC; tagatose 6-phosphate kinase [EC:2.7.1.144]
K00918	0.111667	0.383333	0.291	0.0673333	0.349333	pfkC; ADP-dependent phosphofructokinase/glucokinase [EC:2.7.1.146 2.7.1.147]
K00919	111.845	89.619	85.6	67.323	69.6807	ispE; 4-diphosphocytidyl-2-C-methyl-D-erythritol kinase [EC:2.7.1.148]
K00921	1.95567	3.83533	2.98567	2.44333	3.49433	PIKFYVE, FAB1; 1-phosphatidylinositol-3-phosphate 5-kinase [EC:2.7.1.150]
K00925	84.3803	69.9243	68.6243	84.7067	59.2527	ackA; acetate kinase [EC:2.7.2.1]
K00926	24.3953	16.465	17.3333	28.245	17.6617	arcC; carbamate kinase [EC:2.7.2.2]
K00927	185.618	165.047	158.507	187.686	138.385	PGK, pgk; phosphoglycerate kinase [EC:2.7.2.3]
K00928	176.35	155.653	147.755	194.321	127.362	lysC; aspartate kinase [EC:2.7.2.4]
K00929	0.734	0.167333	0.557667	0.833	1.08333	E2.7.2.7, buk; butyrate kinase [EC:2.7.2.7]
K00930	127.131	109.092	105.815	115.333	88.5813	argB; acetylglutamate kinase [EC:2.7.2.8]
K00931	119.124	95.8273	94.311	98.8683	76.6243	proB; glutamate 5-kinase [EC:2.7.2.11]
K00932	1.23033	0.115333	0.502667	0.151	0.0863333	tdcD; propionate kinase [EC:2.7.2.15]
K00933	0.0186667	0	0	0.123333	0.590333	E2.7.3.2; creatine kinase [EC:2.7.3.2]
K00934	0.553	0.877	1.096	0.402333	0.804667	E2.7.3.3; arginine kinase [EC:2.7.3.3]
K00937	217.388	180.592	190.119	222.487	167.61	ppk; polyphosphate kinase [EC:2.7.4.1]
K00938	2.67767	4.05767	1.95133	2.589	2.88133	E2.7.4.2, mvaK2; phosphomevalonate kinase [EC:2.7.4.2]
K00939	162.184	147.568	134.299	135.116	128.101	adk, AK; adenylate kinase [EC:2.7.4.3]
K00940	215.247	189.822	179.35	228.564	170.373	ndk, NME; nucleoside-diphosphate kinase [EC:2.7.4.6]
K00941	117.012	101.692	104.452	96.872	93.7867	thiD; hydroxymethylpyrimidine/phosphomethylpyrimidine kinase [EC:2.7.1.49 2.7.4.7]
K00942	120.322	99.9897	103.39	98.999	81.1243	E2.7.4.8, gmk; guanylate kinase [EC:2.7.4.8]
K00943	107.889	92.484	94.6693	107.882	94.95	tmk, DTYMK; dTMP kinase [EC:2.7.4.9]
K00945	136.988	113.959	106.525	100.439	89.8283	cmk; cytidylate kinase [EC:2.7.4.14]
K00946	100.373	87.7917	77.3703	73.4007	61.02	thiL; thiamine-monophosphate kinase [EC:2.7.4.16]
K00948	203.477	169.657	163.132	223.266	176.908	PRPS, prsA; ribose-phosphate pyrophosphokinase [EC:2.7.6.1]
K00949	8.85533	6.483	5.241	4.33133	5.66367	thiN, TPK1, THI80; thiamine pyrophosphokinase [EC:2.7.6.2]
K00950	102.864	91.6293	82.8863	68.7673	70.726	folK; 2-amino-4-hydroxy-6-hydroxymethyldihydropteridine diphosphokinase [EC:2.7.6.3]
K00951	200.704	161.946	166.733	215.316	156.086	relA; GTP pyrophosphokinase [EC:2.7.6.5]
K00952	0.383333	0.156	0.359333	1.26467	1.39533	nadM; nicotinamide-nucleotide adenylyltransferase [EC:2.7.7.1]
K00954	162.084	148.032	141.298	162.114	132.794	E2.7.7.3A, coaD, kdtB; pantetheine-phosphate adenylyltransferase [EC:2.7.7.3]
K00955	108.292	92.536	109.78	108.05	86.3753	cysNC; bifunctional enzyme CysN/CysC [EC:2.7.7.4 2.7.1.25]
K00956	46.433	38.525	31.4653	41.8523	31.2527	cysN; sulfate adenylyltransferase subunit 1 [EC:2.7.7.4]
K00957	137.912	109.863	115.813	127.804	92.581	cysD; sulfate adenylyltransferase subunit 2 [EC:2.7.7.4]
K00958	32.3287	29.8227	30.249	61.2807	31.5997	sat, met3; sulfate adenylyltransferase [EC:2.7.7.4]
K00962	206.316	170.289	182.714	228.445	166.708	pnp, PNPT1; polyribonucleotide nucleotidyltransferase [EC:2.7.7.8]
K00963	164.231	147.639	148.231	158.045	139.195	UGP2, galU, galF; UTP--glucose-1-phosphate uridylyltransferase [EC:2.7.7.9]
K00965	38.1293	25.65	30.848	50.0827	33.6927	galT, GALT; UDPglucose--hexose-1-phosphate uridylyltransferase [EC:2.7.7.12]
K00966	27.1697	25.3393	21.3157	26.0437	16.9737	GMPP; mannose-1-phosphate guanylyltransferase [EC:2.7.7.13]
K00967	1.28	0.848333	0.642667	0.891667	0.849667	PCYT2; ethanolamine-phosphate cytidylyltransferase [EC:2.7.7.14]
K00968	1.159	1.91733	1.26033	0	0.145	PCYT1; choline-phosphate cytidylyltransferase [EC:2.7.7.15]
K00969	99.5287	82.411	79.6377	72.7747	68.258	nadD; nicotinate-nucleotide adenylyltransferase [EC:2.7.7.18]
K00970	111.464	94.845	95.0193	96.642	90.074	pcnB; poly(A) polymerase [EC:2.7.7.19]
K00971	90.6647	85.839	74.2663	74.5213	67.1443	manC, cpsB; mannose-1-phosphate guanylyltransferase [EC:2.7.7.13]
K00972	2.09967	3.084	3.235	2.08167	1.688	UAP1; UDP-N-acetylglucosamine/UDP-N-acetylgalactosamine diphosphorylase [EC:2.7.7.23 2.7.7.83]
K00973	185.835	162.275	153.465	190.824	137.916	E2.7.7.24, rfbA, rffH; glucose-1-phosphate thymidylyltransferase [EC:2.7.7.24]
K00974	54.862	40.6837	39.8173	38.57	37.9553	cca; tRNA nucleotidyltransferase (CCA-adding enzyme) [EC:2.7.7.72 3.1.3.- 3.1.4.-]
K00975	110.885	102.283	100.499	137.895	99.8717	glgC; glucose-1-phosphate adenylyltransferase [EC:2.7.7.27]
K00978	85.7797	72.7197	78.517	86.763	66.5897	rfbF; glucose-1-phosphate cytidylyltransferase [EC:2.7.7.33]
K00979	122.536	107.467	97.441	91.7957	73.8767	kdsB; 3-deoxy-manno-octulosonate cytidylyltransferase (CMP-KDO synthetase) [EC:2.7.7.38]
K00980	10.161	7.412	5.43	5.96533	6.31433	tagD; glycerol-3-phosphate cytidylyltransferase [EC:2.7.7.39]
K00981	113.874	99.731	88.329	87.4133	71.7963	E2.7.7.41, CDS1, CDS2, cdsA; phosphatidate cytidylyltransferase [EC:2.7.7.41]
K00983	13.5663	11.0957	12.4847	13.0073	11.9843	E2.7.7.43, neuA, CMAS; N-acylneuraminate cytidylyltransferase [EC:2.7.7.43]
K00988	1.535	2.71533	3.37233	0.964	3.88267	APA1_2; ATP adenylyltransferase [EC:2.7.7.53]
K00990	143.984	117.025	133.595	106.806	97.9807	glnD; [protein-PII] uridylyltransferase [EC:2.7.7.59]
K00991	52.0607	45.689	36.8627	43.5047	40.946	ispD; 2-C-methyl-D-erythritol 4-phosphate cytidylyltransferase [EC:2.7.7.60]
K00992	1.694	1.77833	2.51333	0.683667	1.05267	murU; MurNAc alpha-1-phosphate uridylyltransferase [EC:2.7.7.-]
K00995	201.673	169.779	175.809	193.748	159.962	pgsA, PGS1; CDP-diacylglycerol--glycerol-3-phosphate 3-phosphatidyltransferase [EC:2.7.8.5]
K00997	99.8237	90.9013	84.9127	80.5137	69.802	acpS; holo-[acyl-carrier protein] synthase [EC:2.7.8.7]
K00998	4.97567	1.675	1.05233	1.865	3.556	pssA; CDP-diacylglycerol---serine O-phosphatidyltransferase [EC:2.7.8.8]
K01000	147.689	113.456	109.327	164.85	120.245	mraY; phospho-N-acetylmuramoyl-pentapeptide-transferase [EC:2.7.8.13]
K01001	0.242333	0.396667	0.402333	1.07267	2.00433	ALG7; UDP-N-acetylglucosamine--dolichyl-phosphate N-acetylglucosaminephosphotransferase [EC:2.7.8.15]
K01002	4.34033	1.67967	1.582	1.557	7.70067	mdoB; phosphoglycerol transferase [EC:2.7.8.20]
K01003	52.6323	40.2473	39.0897	35.172	37.2097	bcpA; oxaloacetate decarboxylase [EC:4.1.1.3]
K01004	15.6033	10.8243	14.229	8.11267	12.571	pcs; phosphatidylcholine synthase [EC:2.7.8.24]
K01006	195.14	157.228	169.84	270.733	170.496	ppdK; pyruvate, orthophosphate dikinase [EC:2.7.9.1]
K01007	141.246	119.244	119.606	169.947	131.969	pps, ppsA; pyruvate, water dikinase [EC:2.7.9.2]
K01008	73.281	58.0727	63.1653	85.4853	56.8063	selD, SEPHS; selenide, water dikinase [EC:2.7.9.3]
K01011	185.059	164.746	169.518	181.747	154.302	TST, MPST, sseA; thiosulfate/3-mercaptopyruvate sulfurtransferase [EC:2.8.1.1 2.8.1.2]
K01012	119.446	102.269	100.744	102.24	82.3697	bioB; biotin synthase [EC:2.8.1.6]
K01014	12.7523	12.3117	13.7	11.6413	11.006	SULT1A; aryl sulfotransferase [EC:2.8.2.1]
K01015	0.467	0.131333	0.171	0.0873333	0.0966667	SULT2B1; alcohol sulfotransferase [EC:2.8.2.2]
K01026	27.0653	26.2967	27.5483	21.3663	15.805	pct; propionate CoA-transferase [EC:2.8.3.1]
K01027	10.146	7.98367	9.37533	9.21233	6.88367	OXCT; 3-oxoacid CoA-transferase [EC:2.8.3.5]
K01028	88.25	84.6337	82.2423	62.9837	72.3467	E2.8.3.5A, scoA; 3-oxoacid CoA-transferase subunit A [EC:2.8.3.5]
K01029	74.2563	60.425	63.5847	57.7397	51.028	E2.8.3.5B, scoB; 3-oxoacid CoA-transferase subunit B [EC:2.8.3.5]
K01031	29.7187	27.113	23.2973	20.1797	23.463	pcaI; 3-oxoadipate CoA-transferase, alpha subunit [EC:2.8.3.6]
K01032	33.1347	25.6583	29.739	18.6793	24.493	pcaJ; 3-oxoadipate CoA-transferase, beta subunit [EC:2.8.3.6]
K01034	13.9557	9.062	10.3813	13.3607	6.623	atoD; acetate CoA/acetoacetate CoA-transferase alpha subunit [EC:2.8.3.8 2.8.3.9]
K01035	9.868	6.99067	6.40067	9.985	3.029	atoA; acetate CoA/acetoacetate CoA-transferase beta subunit [EC:2.8.3.8 2.8.3.9]
K01039	49.9357	43.562	49.1337	65.2113	47.546	gctA; glutaconate CoA-transferase, subunit A [EC:2.8.3.12]
K01040	43.8363	37.507	36.9153	55.9383	32.7773	gctB; glutaconate CoA-transferase, subunit B [EC:2.8.3.12]
K01042	52.5263	38.5033	40.3507	57.383	42.0763	selA; L-seryl-tRNA(Ser) seleniumtransferase [EC:2.9.1.1]
K01046	31.25	26.0233	25.8897	21.808	27.1483	E3.1.1.3; triacylglycerol lipase [EC:3.1.1.3]
K01048	46.465	41.186	38.141	27.0843	26.6487	pldB; lysophospholipase [EC:3.1.1.5]
K01049	0	0	0	0	1.09333	ACHE; acetylcholinesterase [EC:3.1.1.7]
K01051	17.7543	27.6007	17.091	16.4153	9.412	E3.1.1.11; pectinesterase [EC:3.1.1.11]
K01053	210.406	194.502	195.62	196.065	147.21	E3.1.1.17, gnl, RGN; gluconolactonase [EC:3.1.1.17]
K01054	0.729333	1.19633	2.25567	0.456	0.592333	MGLL; acylglycerol lipase [EC:3.1.1.23]
K01055	65.4787	49.812	48.416	36.3803	44.573	pcaD; 3-oxoadipate enol-lactonase [EC:3.1.1.24]
K01057	53.4767	54.271	48.6237	41.2653	42.7	PGLS, pgl, devB; 6-phosphogluconolactonase [EC:3.1.1.31]
K01058	13.2717	10.2727	8.92267	2.45867	8.08167	pldA; phospholipase A1 [EC:3.1.1.32 3.1.1.4]
K01060	10.0083	11.2703	10.0567	14.2287	13.826	cah; cephalosporin-C deacetylase [EC:3.1.1.41]
K01061	341.946	315.983	304.954	320.709	245.975	E3.1.1.45; carboxymethylenebutenolidase [EC:3.1.1.45]
K01067	5.296	2.95567	4.189	3.631	4.805	E3.1.2.1, ACH1; acetyl-CoA hydrolase [EC:3.1.2.1]
K01069	110.115	95.8567	99.9153	85.0733	81.2153	E3.1.2.6, gloB; hydroxyacylglutathione hydrolase [EC:3.1.2.6]
K01070	66.1783	63.1083	57.7063	32.0113	38.112	frmB, ESD, fghA; S-formylglutathione hydrolase [EC:3.1.2.12]
K01071	0.162667	0.94	1.343	0.486333	0.945667	MCH; medium-chain acyl-[acyl-carrier-protein] hydrolase [EC:3.1.2.21]
K01075	30.4933	28.0857	27.496	18.27	20.2737	E3.1.2.23; 4-hydroxybenzoyl-CoA thioesterase [EC:3.1.2.23]
K01077	50.8367	48.1303	40.9733	32.0713	35.1797	E3.1.3.1, phoA, phoB; alkaline phosphatase [EC:3.1.3.1]
K01078	25.5843	20.8297	23.5013	22.546	28.2493	E3.1.3.2; acid phosphatase [EC:3.1.3.2]
K01079	88.0567	76.6807	75.837	64.3923	60.421	serB, PSPH; phosphoserine phosphatase [EC:3.1.3.3]
K01081	69.476	60.573	51.6153	44.8887	53.36	E3.1.3.5; 5'-nucleotidase [EC:3.1.3.5]
K01082	76.0507	69.703	68.7763	56.6227	47.8317	cysQ, MET22, BPNT1; 3'(2'), 5'-bisphosphate nucleotidase [EC:3.1.3.7]
K01083	15.8667	16.5673	12.3997	5.595	8.905	E3.1.3.8; 3-phytase [EC:3.1.3.8]
K01085	2.33767	0.642667	0.421	0.720667	7.35867	agp; glucose-1-phosphatase [EC:3.1.3.10]
K01086	3.16533	1.86467	2.49767	1.81967	1.693	fbp-SEBP; fructose-1,6-bisphosphatase I / sedoheptulose-1,7-bisphosphatase [EC:3.1.3.11 3.1.3.37]
K01087	61.1093	53.8853	46.5723	37.8123	44.4393	otsB; trehalose 6-phosphate phosphatase [EC:3.1.3.12]
K01089	19.5577	17.9583	14.776	9.90367	15.1873	hisB; imidazoleglycerol-phosphate dehydratase / histidinol-phosphatase [EC:4.2.1.19 3.1.3.15]
K01091	194.501	177.073	148.826	116.208	137.866	gph; phosphoglycolate phosphatase [EC:3.1.3.18]
K01092	222.758	200.365	191.562	170.056	153.734	E3.1.3.25, IMPA, suhB; myo-inositol-1(or 4)-monophosphatase [EC:3.1.3.25]
K01093	0.842333	1.34133	0.384	0.145667	0.464333	appA; 4-phytase / acid phosphatase [EC:3.1.3.26 3.1.3.2]
K01095	33.9507	26.183	27.5203	21.6433	19.5063	pgpA; phosphatidylglycerophosphatase A [EC:3.1.3.27]
K01096	1.61933	0.512667	0.307333	0.0546667	1.6	pgpB; phosphatidylglycerophosphatase B [EC:3.1.3.27 3.1.3.81 3.1.3.4 3.6.1.27]
K01099	0.195333	0.236333	0.035	0.0493333	0.336	E3.1.3.36; phosphatidylinositol-bisphosphatase [EC:3.1.3.36]
K01100	0	0.0523333	0	0.382667	0	E3.1.3.37; sedoheptulose-bisphosphatase [EC:3.1.3.37]
K01101	0.803	0.706	1.195	1.18267	1.58433	E3.1.3.41; 4-nitrophenyl phosphatase [EC:3.1.3.41]
K01103	1.11133	1.093	1.011	1.085	1.65067	PFKFB3; 6-phosphofructo-2-kinase / fructose-2,6-biphosphatase 3&#160; [EC:2.7.1.105 3.1.3.46]
K01110	0.452333	0.703667	0.611667	0.855667	0.797333	PTEN; phosphatidylinositol-3,4,5-trisphosphate 3-phosphatase and dual-specificity protein phosphatase PTEN [EC:3.1.3.16 3.1.3.48 3.1.3.67]
K01113	123.216	117.699	97.2353	110.064	82.2723	phoD; alkaline phosphatase D [EC:3.1.3.1]
K01114	119.327	113.306	158.244	112.188	178.83	plcC; phospholipase C [EC:3.1.4.3]
K01115	7.42033	15.792	9.64467	10.2737	10.3517	PLD1_2; phospholipase D1/2 [EC:3.1.4.4]
K01117	0	0	0	0	0.364667	E3.1.4.12; sphingomyelin phosphodiesterase [EC:3.1.4.12]
K01119	23.705	24.353	21.7577	16.8463	18.5393	cpdB; 2',3'-cyclic-nucleotide 2'-phosphodiesterase / 3'-nucleotidase [EC:3.1.4.16 3.1.3.6]
K01120	3.68967	4.99667	2.85067	1.46133	2.13433	cpdP; 3',5'-cyclic-nucleotide phosphodiesterase [EC:3.1.4.17]
K01126	161.421	151.946	140.792	133.427	118.962	E3.1.4.46, glpQ, ugpQ; glycerophosphoryl diester phosphodiesterase [EC:3.1.4.46]
K01129	131.331	121.268	115.944	120.882	95.9643	dgt; dGTPase [EC:3.1.5.1]
K01130	330.51	260.499	268.027	306.129	168.387	E3.1.6.1, aslA; arylsulfatase [EC:3.1.6.1]
K01131	0.302333	0.285667	0.166333	0.522	0.897333	STS; steryl-sulfatase [EC:3.1.6.2]
K01132	0.554333	1.05333	0.527	0.612333	0.241333	GALNS; N-acetylgalactosamine-6-sulfatase [EC:3.1.6.4]
K01134	7.732	3.29333	2.30333	4.33967	2.46467	ARSA; arylsulfatase A [EC:3.1.6.8]
K01135	0.346667	0.522	0.440667	0.83	0.202	ARSB; arylsulfatase B [EC:3.1.6.12]
K01136	6.38567	6.62	4.703	4.731	4.49467	IDS; iduronate 2-sulfatase [EC:3.1.6.13]
K01137	1.483	0.703333	1.24667	2.30633	1.30433	GNS; N-acetylglucosamine-6-sulfatase [EC:3.1.6.14]
K01139	35.299	31.968	28.1707	24.3197	29.612	spoT, HDDC3; guanosine-3',5'-bis(diphosphate) 3'-pyrophosphohydrolase [EC:3.1.7.2]
K01141	20.7253	17.4867	14.276	6.83933	15.2863	E3.1.11.1, sbcB; exodeoxyribonuclease I [EC:3.1.11.1]
K01142	304.412	288.42	265.562	267.31	232.829	E3.1.11.2, xthA; exodeoxyribonuclease III [EC:3.1.11.2]
K01151	42.619	27.125	30.9163	63.894	32.9403	nfo; deoxyribonuclease IV [EC:3.1.21.2]
K01158	2.20867	1.484	1.40667	1.268	0.383	DNASE2; deoxyribonuclease II [EC:3.1.22.1]
K01159	138.83	112.775	106.054	111.983	90.5167	ruvC; crossover junction endodeoxyribonuclease RuvC [EC:3.1.22.4]
K01173	20.27	17.6757	16.2753	14.5243	15.852	ENDOG; endonuclease G, mitochondrial
K01176	19.5937	15.0027	14.4583	18.976	15.3387	E3.2.1.1, amyA, malS; alpha-amylase [EC:3.2.1.1]
K01178	43.63	31.7123	41.3793	33.914	37.9967	E3.2.1.3; glucoamylase [EC:3.2.1.3]
K01179	107.687	90.533	98.6927	106.255	92.918	E3.2.1.4; endoglucanase [EC:3.2.1.4]
K01182	10.85	8.76233	7.424	7.973	8.775	IMA; oligo-1,6-glucosidase [EC:3.2.1.10]
K01183	41.6	41.2773	52.083	57.251	84.834	E3.2.1.14; chitinase [EC:3.2.1.14]
K01184	3.55933	3.25467	5.528	2.34033	3.316	E3.2.1.15; polygalacturonase [EC:3.2.1.15]
K01186	12.039	10.792	9.08933	7.29433	9.64533	NEU1; sialidase-1 [EC:3.2.1.18]
K01187	186.205	161.62	161.625	177.429	166.283	malZ; alpha-glucosidase [EC:3.2.1.20]
K01188	1.95067	4.044	2.779	2.98333	1.98933	E3.2.1.21; beta-glucosidase [EC:3.2.1.21]
K01190	92.5543	85.834	85.4967	60.9367	58.1123	lacZ; beta-galactosidase [EC:3.2.1.23]
K01191	57.9553	62.602	60.9013	78.0987	73.0547	E3.2.1.24; alpha-mannosidase [EC:3.2.1.24]
K01192	44.124	36.2147	37.6827	27.1843	33.5937	E3.2.1.25, MANBA, manB; beta-mannosidase [EC:3.2.1.25]
K01193	13.5633	14.9623	8.46433	15.324	11.9593	E3.2.1.26, sacA; beta-fructofuranosidase [EC:3.2.1.26]
K01194	31.7107	25.9617	27.811	21.476	23.767	TREH, treA, treF; alpha,alpha-trehalase [EC:3.2.1.28]
K01195	18.3653	17.677	16.0703	14.3087	13.2093	uidA, GUSB; beta-glucuronidase [EC:3.2.1.31]
K01197	0.879333	0.964333	0.741667	1.13967	0.394667	hya; hyaluronoglucosaminidase [EC:3.2.1.35]
K01198	76.3307	65.606	68.2017	62.3113	47.4907	xynB; xylan 1,4-beta-xylosidase [EC:3.2.1.37]
K01201	34.8043	35.548	32.3437	26.6253	31.0783	GBA, srfJ; glucosylceramidase [EC:3.2.1.45]
K01202	0.926	2.02833	0.621333	0.06	0.106	GALC; galactosylceramidase [EC:3.2.1.46]
K01204	0.453333	0	0	0	0	NAGA; alpha-N-acetylgalactosaminidase [EC:3.2.1.49]
K01205	9.06567	9.80733	6.43867	6.50367	4.57467	NAGLU; alpha-N-acetylglucosaminidase [EC:3.2.1.50]
K01206	119.696	115.948	104.042	102.96	84.771	FUCA; alpha-L-fucosidase [EC:3.2.1.51]
K01207	127.961	105.806	112.867	127.609	104.112	nagZ; beta-N-acetylhexosaminidase [EC:3.2.1.52]
K01208	0.639667	0.199667	0.772	0.0936667	0.927	E3.2.1.54; cyclomaltodextrinase [EC:3.2.1.54]
K01209	102.136	102.361	95.7657	84.8557	68.8313	abfA; alpha-N-arabinofuranosidase [EC:3.2.1.55]
K01210	5.22067	4.384	4.588	4.78267	4.98567	E3.2.1.58; glucan 1,3-beta-glucosidase [EC:3.2.1.58]
K01212	3.407	4.546	2.51133	4.83467	3.67	sacC; levanase [EC:3.2.1.65]
K01213	0	0	0.239667	0	0	E3.2.1.67; galacturan 1,4-alpha-galacturonidase [EC:3.2.1.67]
K01217	0.925	1.21167	0.768667	0.406667	0.447	IDUA; L-iduronidase [EC:3.2.1.76]
K01218	11.172	11.4727	10.4537	10.0417	9.47233	gmuG; mannan endo-1,4-beta-mannosidase [EC:3.2.1.78]
K01222	13.817	11.7683	16.672	29.882	23.1487	E3.2.1.86A, celF; 6-phospho-beta-glucosidase [EC:3.2.1.86]
K01223	13.8733	5.889	4.883	4.40767	5.54333	E3.2.1.86B, bglA; 6-phospho-beta-glucosidase [EC:3.2.1.86]
K01225	1.86633	2.30133	3.17467	3.73133	2.77967	CBHA_B; cellulose 1,4-beta-cellobiosidase [EC:3.2.1.91]
K01226	2.43267	1.30333	0.634333	1.54067	1.60767	treC; trehalose-6-phosphate hydrolase [EC:3.2.1.93]
K01227	0	0.0756667	0.103667	0.329333	0.384333	E3.2.1.96; mannosyl-glycoprotein endo-beta-N-acetylglucosaminidase [EC:3.2.1.96]
K01228	0	0	0	0	0.130333	GCS1; mannosyl-oligosaccharide glucosidase [EC:3.2.1.106]
K01229	1.19967	0.148333	0.139333	0.916	0	LCT; lactase-phlorizin hydrolase [EC:3.2.1.108 3.2.1.62]
K01230	5.81367	4.942	4.082	2.96467	5.89867	MAN1; mannosyl-oligosaccharide alpha-1,2-mannosidase [EC:3.2.1.113]
K01231	0	0	0	0	0.122333	MAN2; alpha-mannosidase II [EC:3.2.1.114]
K01232	5.364	1.22167	0.877333	1.32567	0.478333	E3.2.1.122, glvA; maltose-6'-phosphate glucosidase [EC:3.2.1.122]
K01233	3.90033	5.146	4.17433	4.62133	5.14467	csn; chitosanase [EC:3.2.1.132]
K01236	65.0293	53.226	58.692	68.2707	61.3037	treZ, glgZ; maltooligosyltrehalose trehalohydrolase [EC:3.2.1.141]
K01239	38.5987	33.2687	28.9047	19.9937	34.0007	iunH; purine nucleosidase [EC:3.2.2.1]
K01241	73.1273	67.0633	64.357	42.098	50.7303	amn; AMP nucleosidase [EC:3.2.2.4]
K01243	42.3057	43.1097	32.193	19.028	24.15	mtnN, mtn, pfs; adenosylhomocysteine nucleosidase [EC:3.2.2.9]
K01246	159.42	136.92	135.757	151.806	131.346	tag; DNA-3-methyladenine glycosylase I [EC:3.2.2.20]
K01247	108.229	97.1873	95.4797	78.9517	69.9197	alkA; DNA-3-methyladenine glycosylase II [EC:3.2.2.21]
K01251	180.93	173.453	164.619	224.614	165.188	E3.3.1.1, ahcY; adenosylhomocysteinase [EC:3.3.1.1]
K01252	2.67133	1.19033	1.25967	0.172667	5.63	entB, dhbB, vibB, mxcF; bifunctional isochorismate lyase / aryl carrier protein [EC:3.3.2.1 6.3.2.14]
K01253	6.453	8.35367	9.83733	10.883	8.392	EPHX1; microsomal epoxide hydrolase [EC:3.3.2.9]
K01254	0.432667	0.808667	0.849667	1.11633	1.07767	LTA4H; leukotriene-A4 hydrolase [EC:3.3.2.6]
K01255	232.617	204.148	197.97	198.343	158.608	CARP, pepA; leucyl aminopeptidase [EC:3.4.11.1]
K01256	165.097	163.234	147.62	131.698	106.194	pepN; aminopeptidase N [EC:3.4.11.2]
K01259	149.562	117.449	123.786	117.952	110.976	pip; proline iminopeptidase [EC:3.4.11.5]
K01270	8.478	5.52233	4.04633	2.02067	5.01067	pepD; dipeptidase D [EC:3.4.13.-]
K01278	64.5257	73.2177	61.305	75.3573	61.519	DPP4; dipeptidyl-peptidase 4 [EC:3.4.14.5]
K01279	0	0	0.125333	0	0.390667	TPP1, CLN2; tripeptidyl-peptidase I [EC:3.4.14.9]
K01283	49.4953	39.9647	45.8553	58.5613	52.2563	ACE; peptidyl-dipeptidase A [EC:3.4.15.1]
K01285	0.160667	1.31367	1.44767	1.461	1.00433	PRCP; lysosomal Pro-X carboxypeptidase [EC:3.4.16.2]
K01294	0	0	0	0	0.815	CPE; carboxypeptidase E [EC:3.4.17.10]
K01307	0.472	0.657333	1.02833	1.87	0.491667	GGH; gamma-glutamyl hydrolase [EC:3.4.19.9]
K01322	145.654	134.99	133.001	133.05	104.454	PREP; prolyl oligopeptidase [EC:3.4.21.26]
K01338	362.996	300.768	320.199	416.87	288.729	lon; ATP-dependent Lon protease [EC:3.4.21.53]
K01354	130.759	122.143	108.173	111.959	95.9123	ptrB; oligopeptidase B [EC:3.4.21.83]
K01358	281.794	318.803	292.173	350.662	284.663	clpP, CLPP; ATP-dependent Clp protease, protease subunit [EC:3.4.21.92]
K01365	0	0	0	0	1.09567	CTSL; cathepsin L [EC:3.4.22.15]
K01366	0.446667	0.526667	0.122333	0.736	0.145667	CTSH; cathepsin H [EC:3.4.22.16]
K01369	0	0	0	0	2.28267	LGMN; legumain [EC:3.4.22.34]
K01389	0.203333	0.332	0.122	0.224667	0.214667	MME; neprilysin [EC:3.4.24.11]
K01392	11.9587	11.787	13.4927	14.5463	13.3357	THOP1; thimet oligopeptidase [EC:3.4.24.15]
K01406	1.43767	1.56333	1.60967	2.41967	1.04767	prtC; serralysin [EC:3.4.24.40]
K01408	2.16033	4.85233	3.40567	4.85	5.229	IDE, ide; insulysin [EC:3.4.24.56]
K01424	83.5377	80.7523	70.436	63.191	60.8093	E3.5.1.1, ansA, ansB; L-asparaginase [EC:3.5.1.1]
K01425	76.571	74.722	71.2707	63.4863	50.806	glsA, GLS; glutaminase [EC:3.5.1.2]
K01426	323.894	280.174	302.05	301.145	257.078	E3.5.1.4, amiE; amidase [EC:3.5.1.4]
K01427	0	0	0.341333	0.180667	0.269	URE; urease [EC:3.5.1.5]
K01428	89.146	75.2917	81.8597	89.8907	70.042	ureC; urease subunit alpha [EC:3.5.1.5]
K01429	62.8533	52.0337	43.627	38.467	40.1423	ureB; urease subunit beta [EC:3.5.1.5]
K01430	87.6477	84.117	75.1067	62.257	63.3143	ureA; urease subunit gamma [EC:3.5.1.5]
K01432	9.42167	11.4897	7.531	8.698	4.29367	AFMID; arylformamidase [EC:3.5.1.9]
K01433	101.819	97.114	94.3573	72.2723	78.0823	purU; formyltetrahydrofolate deformylase [EC:3.5.1.10]
K01434	82.5877	84.9423	75.5357	70.7793	67.884	E3.5.1.11; penicillin amidase [EC:3.5.1.11]
K01438	134.664	113.701	114.964	113.805	101.555	argE; acetylornithine deacetylase [EC:3.5.1.16]
K01439	133.885	120.681	114.482	107.898	94.3393	dapE; succinyl-diaminopimelate desuccinylase [EC:3.5.1.18]
K01442	9.99333	7.903	6.51533	4.97933	11.8427	E3.5.1.24; choloylglycine hydrolase [EC:3.5.1.24]
K01443	61.87	50.4243	55.3687	45.1303	54.046	nagA, AMDHD2; N-acetylglucosamine-6-phosphate deacetylase [EC:3.5.1.25]
K01444	25.2787	27.0063	18.9103	19.6063	18.9237	AGA, aspG; N4-(beta-N-acetylglucosaminyl)-L-asparaginase [EC:3.5.1.26]
K01448	130.831	116.491	118.946	96.6583	91.2823	E3.5.1.28B, amiA, amiB, amiC; N-acetylmuramoyl-L-alanine amidase [EC:3.5.1.28]
K01451	232.731	217.394	206.255	155.185	163.58	hipO; hippurate hydrolase [EC:3.5.1.32]
K01452	2.205	2.12067	1.71867	1.59633	1.65933	E3.5.1.41; chitin deacetylase [EC:3.5.1.41]
K01453	37.0263	32.7377	32.4543	19.2387	26.6043	nylB; 6-aminohexanoate-oligomer exohydrolase [EC:3.5.1.46]
K01455	21.4753	26.566	24.6773	33.7917	23.9703	E3.5.1.49; formamidase [EC:3.5.1.49]
K01457	85.88	79.136	72.56	49.04	39.4463	E3.5.1.54, atzF; allophanate hydrolase [EC:3.5.1.54]
K01458	37.357	39.2927	35.0763	28.0823	27.162	hutG; N-formylglutamate deformylase [EC:3.5.1.68]
K01460	1.85567	0.509	0.153	0.504	0.542667	gsp; glutathionylspermidine amidase/synthetase [EC:3.5.1.78 6.3.1.8]
K01464	96.3553	90.0157	84.1657	103.661	82.1783	DPYS, dht, hydA; dihydropyrimidinase [EC:3.5.2.2]
K01465	321.471	275.757	256.5	265.078	208.092	URA4, pyrC; dihydroorotase [EC:3.5.2.3]
K01466	29.271	25.1203	31.7633	39.513	29.544	allB; allantoinase [EC:3.5.2.5]
K01467	29.5607	26.899	22.7643	14.1407	22.9323	ampC; beta-lactamase class C [EC:3.5.2.6]
K01468	104.725	88.7603	82.5173	90.6377	73.9273	hutI, AMDHD1; imidazolonepropionase [EC:3.5.2.7]
K01469	122.728	101.417	103.088	110.927	73.5643	OPLAH, OXP1, oplAH; 5-oxoprolinase (ATP-hydrolysing) [EC:3.5.2.9]
K01470	100.015	89.91	84.4423	86.2737	63.8023	E3.5.2.10; creatinine amidohydrolase [EC:3.5.2.10]
K01471	3.47	3.77033	3.064	2.65467	2.30733	nylA; 6-aminohexanoate-cyclic-dimer hydrolase [EC:3.5.2.12]
K01473	223.221	173.27	194.072	223.776	151.108	hyuA; N-methylhydantoinase A [EC:3.5.2.14]
K01474	177.779	134.777	155.701	198.875	131.439	hyuB; N-methylhydantoinase B [EC:3.5.2.14]
K01476	70.867	56.344	63.3897	65.168	64.7673	E3.5.3.1, rocF, arg; arginase [EC:3.5.3.1]
K01477	25.9447	22.369	27.32	32.724	23.731	alc, ALLC; allantoicase [EC:3.5.3.4]
K01478	33.624	25.4607	25.431	46.1273	33.137	arcA; arginine deiminase [EC:3.5.3.6]
K01479	31.28	26.769	23.3497	14.5057	22.785	hutG; formiminoglutamase [EC:3.5.3.8]
K01480	88.116	79.2003	80.864	87.0003	72.2497	speB; agmatinase [EC:3.5.3.11]
K01483	19.219	23.7397	25.6463	10.744	17.8027	allA; ureidoglycolate lyase [EC:4.3.2.3]
K01484	23.4113	23.0247	20.754	10.0793	13.0123	astB; succinylarginine dihydrolase [EC:3.5.3.23]
K01485	91.5883	72.8803	83.215	72.0637	79.2553	codA; cytosine deaminase [EC:3.5.4.1]
K01486	45.5083	42.619	31.3247	33.443	26.6717	ade; adenine deaminase [EC:3.5.4.2]
K01487	49.1077	47.8057	44.794	31.068	33.1427	E3.5.4.3, guaD; guanine deaminase [EC:3.5.4.3]
K01488	98.238	92.6887	98.9623	98.8677	79.87	add, ADA; adenosine deaminase [EC:3.5.4.4]
K01489	82.3683	68.1203	65.0703	77.486	59.723	cdd, CDA; cytidine deaminase [EC:3.5.4.5]
K01490	0	0.145333	0.191333	0	2.03267	AMPD; AMP deaminase [EC:3.5.4.6]
K01491	179.488	162.884	155.743	183.113	138.06	folD; methylenetetrahydrofolate dehydrogenase (NADP+) / methenyltetrahydrofolate cyclohydrolase [EC:1.5.1.5 3.5.4.9]
K01492	0.106	0.043	0	0.191333	0.264667	E2.1.2.3; phosphoribosylaminoimidazolecarboxamide formyltransferase [EC:2.1.2.3]
K01493	16.3263	18.0757	14.886	21.367	14.5357	comEB; dCMP deaminase [EC:3.5.4.12]
K01494	149.637	120.603	119.485	158.778	109.236	dcd; dCTP deaminase [EC:3.5.4.13]
K01495	192.551	162.346	157.554	190.165	138.822	GCH1, folE; GTP cyclohydrolase I [EC:3.5.4.16]
K01496	124.698	108.786	108.832	102.17	87.0503	hisI; phosphoribosyl-AMP cyclohydrolase [EC:3.5.4.19]
K01497	56.7967	44.8313	44.5827	39.0153	41.6317	ribA, RIB1; GTP cyclohydrolase II [EC:3.5.4.25]
K01499	7.43867	6.585	7.26133	9.01667	5.80367	mch; methenyltetrahydromethanopterin cyclohydrolase [EC:3.5.4.27]
K01501	37.791	37.524	38.9667	37.3373	28.062	E3.5.5.1; nitrilase [EC:3.5.5.1]
K01502	27.2033	25.8913	26.3517	16.9913	17.9487	E3.5.5.7; aliphatic nitrilase [EC:3.5.5.7]
K01505	29.47	27.3437	26.789	22.4573	20.175	E3.5.99.7; 1-aminocyclopropane-1-carboxylate deaminase [EC:3.5.99.7]
K01507	154.528	138.695	137.059	164.568	138.809	ppa; inorganic pyrophosphatase [EC:3.6.1.1]
K01512	73.1793	81.173	67.6687	57.5523	51.9173	acyP; acylphosphatase [EC:3.6.1.7]
K01513	1.00733	0.455	0.294333	0	0.662667	ENPP1_3; ectonucleotide pyrophosphatase/phosphodiesterase family member 1/3 [EC:3.1.4.1 3.6.1.9]
K01515	81.8207	60.9467	60.936	59.348	57.7613	nudF; ADP-ribose pyrophosphatase [EC:3.6.1.13]
K01518	0.947667	1.078	1.91567	3.52367	0.404667	NUDT2; bis(5'-nucleosidyl)-tetraphosphatase [EC:3.6.1.17]
K01519	0.630333	0.749333	0.368333	0	0.121333	ITPA; inosine triphosphate pyrophosphatase [EC:3.6.1.19]
K01520	214.223	105.463	98.543	103.134	90.757	dut, DUT; dUTP pyrophosphatase [EC:3.6.1.23]
K01521	10.0253	8.51367	10.204	1.554	10.82	cdh; CDP-diacylglycerol pyrophosphatase [EC:3.6.1.26]
K01523	119.418	119.753	109.6	81.2657	76.833	hisE; phosphoribosyl-ATP pyrophosphohydrolase [EC:3.6.1.31]
K01524	208.886	180.225	169.07	168.246	146.159	ppx-gppA; exopolyphosphatase / guanosine-5'-triphosphate,3'-diphosphate pyrophosphatase [EC:3.6.1.11 3.6.1.40]
K01525	37.5333	35.6807	28.6403	22.292	23.5123	apaH; bis(5'-nucleosyl)-tetraphosphatase (symmetrical) [EC:3.6.1.41]
K01528	1.15433	1.29333	0.934333	1.354	4.49433	DNM; dynamin GTPase [EC:3.6.5.5]
K01535	6.537	7.66133	6.774	12.571	4.71	PMA1, PMA2; H+-transporting ATPase [EC:3.6.3.6]
K01539	0.115667	0.234667	0.475667	0.111333	1.83633	ATP1A; sodium/potassium-transporting ATPase subunit alpha [EC:3.6.3.9]
K01545	1.93367	0.353333	0	0	0.129	kdpF; K+-transporting ATPase ATPase F chain
K01546	147.267	131.918	137.704	125.637	124.835	kdpA; K+-transporting ATPase ATPase A chain [EC:3.6.3.12]
K01547	140.365	125.221	138.979	143.967	120.64	kdpB; K+-transporting ATPase ATPase B chain [EC:3.6.3.12]
K01548	87.1303	71.6263	80.0713	63.43	61.3983	kdpC; K+-transporting ATPase ATPase C chain [EC:3.6.3.12]
K01555	88.2557	80.7693	75.7667	62.9633	57.0497	FAH, fahA; fumarylacetoacetase [EC:3.7.1.2]
K01556	97.4367	85.8833	74.872	72.8917	73.3407	KYNU, kynU; kynureninase [EC:3.7.1.3]
K01557	0.270333	0.438333	0.133667	0.168	1.14867	FAHD1; acylpyruvate hydrolase [EC:3.7.1.5]
K01560	170.372	168.999	166.95	142.364	131.225	E3.8.1.2; 2-haloacid dehalogenase [EC:3.8.1.2]
K01561	94.6297	90.2963	84.1453	69.639	72.2157	dehH; haloacetate dehalogenase [EC:3.8.1.3]
K01563	51.5283	52.576	65.416	57.4387	64.0663	dhaA; haloalkane dehalogenase [EC:3.8.1.5]
K01565	4.143	3.98433	2.41667	2.67833	3.145	SGSH; N-sulfoglucosamine sulfohydrolase [EC:3.10.1.1]
K01568	2.839	5.52233	4.49633	4.293	6.94667	E4.1.1.1, pdc; pyruvate decarboxylase [EC:4.1.1.1]
K01569	28.1443	24.6897	33.0497	22.6947	25.2543	oxdD; oxalate decarboxylase [EC:4.1.1.2]
K01571	10.126	9.48867	8.60667	10.6567	9.219	oadA; oxaloacetate decarboxylase, alpha subunit [EC:4.1.1.3]
K01572	2.71567	2.839	1.87	5.14767	2.42867	oadB; oxaloacetate decarboxylase, beta subunit [EC:4.1.1.3]
K01573	0	0.286333	0	0	0	oadG; oxaloacetate decarboxylase, gamma subunit [EC:4.1.1.3]
K01574	39.0887	39.58	43.9443	25.9013	29.5573	adc; acetoacetate decarboxylase [EC:4.1.1.4]
K01575	5.64233	2.81367	3.378	4.35233	3.191	alsD, budA, aldC; acetolactate decarboxylase [EC:4.1.1.5]
K01576	46.4133	32.9803	41.922	43.654	36.0007	mdlC; benzoylformate decarboxylase [EC:4.1.1.7]
K01577	22.231	21.3423	22.0237	17.543	17.0763	oxc; oxalyl-CoA decarboxylase [EC:4.1.1.8]
K01578	49.5387	41.1667	40.0243	36.8583	27.5827	MLYCD; malonyl-CoA decarboxylase [EC:4.1.1.9]
K01579	107.53	91.994	89.4167	90.436	76.4043	panD; aspartate 1-decarboxylase [EC:4.1.1.11]
K01580	19.3197	12.6173	16.1097	30.6763	27.7177	E4.1.1.15, gadB, gadA, GAD; glutamate decarboxylase [EC:4.1.1.15]
K01581	102.954	81.3403	84.204	80.8717	60.9863	E4.1.1.17, ODC1, speC, speF; ornithine decarboxylase [EC:4.1.1.17]
K01582	5.65	3.76467	3.55433	3.764	2.32267	E4.1.1.18, ldcC, cadA; lysine decarboxylase [EC:4.1.1.18]
K01583	4.289	4.71067	2.658	5.05333	2.51033	E4.1.1.19; arginine decarboxylase [EC:4.1.1.19]
K01584	58.0087	47.2663	47.933	39.8927	35.6387	adiA; arginine decarboxylase [EC:4.1.1.19]
K01585	75.6517	67.2493	58.11	80.0787	53.768	speA; arginine decarboxylase [EC:4.1.1.19]
K01586	197.42	188.983	170.533	180.612	140.595	lysA; diaminopimelate decarboxylase [EC:4.1.1.20]
K01587	0.597667	0.460667	1.65833	1.37067	0.09	PAICS; phosphoribosylaminoimidazole carboxylase / phosphoribosylaminoimidazole-succinocarboxamide synthase [EC:4.1.1.21 6.3.2.6]
K01588	159.274	126.391	133.5	175.59	115.311	purE; 5-(carboxyamino)imidazole ribonucleotide mutase [EC:5.4.99.18]
K01589	142.145	134.179	119.995	126.292	101.962	purK; 5-(carboxyamino)imidazole ribonucleotide synthase [EC:6.3.4.18]
K01590	0.826333	2.487	2.18267	1.94867	2.79467	hdc, HDC; histidine decarboxylase [EC:4.1.1.22]
K01591	131.078	113.017	103.509	114.504	90.3083	pyrF; orotidine-5'-phosphate decarboxylase [EC:4.1.1.23]
K01593	23.801	22.3103	23.6377	34.2403	27.807	DDC; aromatic-L-amino-acid decarboxylase [EC:4.1.1.28]
K01595	172.863	152.705	144.012	146.764	115.308	ppc; phosphoenolpyruvate carboxylase [EC:4.1.1.31]
K01596	110.447	98.9077	104.347	140.477	96.9377	E4.1.1.32, pckA, PEPCK; phosphoenolpyruvate carboxykinase (GTP) [EC:4.1.1.32]
K01597	5.03967	1.84233	1.515	4.87033	1.313	MVD, mvaD; diphosphomevalonate decarboxylase [EC:4.1.1.33]
K01599	201.666	175.393	173.187	190.317	148.174	hemE, UROD; uroporphyrinogen decarboxylase [EC:4.1.1.37]
K01601	40.1427	40.9583	45.8077	32.9787	38.809	rbcL; ribulose-bisphosphate carboxylase large chain [EC:4.1.1.39]
K01602	15.71	12.7273	14.8527	13.3323	18.9557	rbcS; ribulose-bisphosphate carboxylase small chain [EC:4.1.1.39]
K01607	224.901	201.586	210.828	187.371	194.518	pcaC; 4-carboxymuconolactone decarboxylase [EC:4.1.1.44]
K01608	25.707	20.7807	23.5367	14.4003	19.2613	gcl; tartronate-semialdehyde synthase [EC:4.1.1.47]
K01609	108.069	96.405	89.1917	103.042	73.091	trpC; indole-3-glycerol phosphate synthase [EC:4.1.1.48]
K01610	98.73	92.1047	88.253	91.925	67.1227	E4.1.1.49, pckA; phosphoenolpyruvate carboxykinase (ATP) [EC:4.1.1.49]
K01611	47.8663	45.3833	44.3127	43.86	43.1443	speD, AMD1; S-adenosylmethionine decarboxylase [EC:4.1.1.50]
K01612	0.0263333	0.0246667	0.117333	0.035	0	E4.1.1.61; 4-hydroxybenzoate decarboxylase [EC:4.1.1.61]
K01613	127.888	123.326	108.933	102.676	90.0667	psd, PISD; phosphatidylserine decarboxylase [EC:4.1.1.65]
K01617	8.63367	8.91367	9.139	5.61967	5.383	dmpH, xylI, nahK; 2-oxo-3-hexenedioate decarboxylase [EC:4.1.1.77]
K01619	74.6497	60.6987	63.621	88.9627	63.831	deoC, DERA; deoxyribose-phosphate aldolase [EC:4.1.2.4]
K01620	146.334	136.717	138.074	128.623	107.146	ltaE; threonine aldolase [EC:4.1.2.48]
K01621	65.5737	53.5497	64.3363	102.724	63.3803	xfp, xpk; xylulose-5-phosphate/fructose-6-phosphate phosphoketolase [EC:4.1.2.9 4.1.2.22]
K01622	3.38867	3.953	4.52133	5.03033	3.29667	K01622; fructose 1,6-bisphosphate aldolase/phosphatase [EC:4.1.2.13 3.1.3.11]
K01623	78.374	67.7593	70.5597	83.9627	64.8487	ALDO; fructose-bisphosphate aldolase, class I [EC:4.1.2.13]
K01624	83.738	76.3557	76.5253	78.7633	71.099	FBA, fbaA; fructose-bisphosphate aldolase, class II [EC:4.1.2.13]
K01625	90.948	84.718	78.253	55.0037	68.485	eda; 2-dehydro-3-deoxyphosphogluconate aldolase / (4S)-4-hydroxy-2-oxoglutarate aldolase [EC:4.1.2.14 4.1.3.42]
K01626	186.998	150.558	158.251	152.68	139.042	E2.5.1.54, aroF, aroG, aroH; 3-deoxy-7-phosphoheptulonate synthase [EC:2.5.1.54]
K01627	122.768	108.48	105.168	103.906	71.941	kdsA; 2-dehydro-3-deoxyphosphooctonate aldolase (KDO 8-P synthase) [EC:2.5.1.55]
K01628	52.5933	41.7853	44.4627	47.548	33.4667	fucA; L-fuculose-phosphate aldolase [EC:4.1.2.17]
K01629	3.29867	2.726	1.10067	2.38	2.96367	rhaD; rhamnulose-1-phosphate aldolase [EC:4.1.2.19]
K01630	18.2	12.422	14.097	10.555	10.4303	garL; 2-dehydro-3-deoxyglucarate aldolase [EC:4.1.2.20]
K01631	47.6623	37.6037	34.0983	18.71	19.2497	dgoA; 2-dehydro-3-deoxyphosphogalactonate aldolase [EC:4.1.2.21]
K01633	116.607	102.749	96.1363	66.1523	89.8607	folB; dihydroneopterin aldolase / 7,8-dihydroneopterin epimerase [EC:4.1.2.25 5.1.99.8]
K01634	0.173667	0.608333	0.281333	0.151667	0.503333	SGPL1, DPL1; sphinganine-1-phosphate aldolase [EC:4.1.2.27]
K01635	20.909	14.09	16.5317	18.1313	19.548	lacD; tagatose 1,6-diphosphate aldolase [EC:4.1.2.40]
K01637	98.215	83.077	89.8357	90.4577	74.804	E4.1.3.1, aceA; isocitrate lyase [EC:4.1.3.1]
K01638	158.897	144.283	134.397	152.722	125.374	aceB, glcB; malate synthase [EC:2.3.3.9]
K01639	1.87767	2.699	2.033	1.72533	2.35133	E4.1.3.3, nanA, NPL; N-acetylneuraminate lyase [EC:4.1.3.3]
K01640	148.685	127.741	138.121	130.138	96.5537	E4.1.3.4, HMGCL, hmgL; hydroxymethylglutaryl-CoA lyase [EC:4.1.3.4]
K01641	4.75567	3.90833	3.75333	7.09833	3.925	E2.3.3.10; hydroxymethylglutaryl-CoA synthase [EC:2.3.3.10]
K01643	4.99633	2.25367	1.961	2.379	1.66467	citF; citrate lyase subunit alpha / citrate CoA-transferase [EC:2.8.3.10]
K01644	192.243	172.082	160.127	139.39	123.815	citE; citrate lyase subunit beta / citryl-CoA lyase [EC:4.1.3.34]
K01646	0	0.457333	0	0	0.134667	citD; citrate lyase subunit gamma (acyl carrier protein)
K01647	304.766	275.194	276.948	319.762	231.938	CS, gltA; citrate synthase [EC:2.3.3.1]
K01648	0.131	0.321667	1.088	0.437667	2.26433	ACLY; ATP citrate (pro-S)-lyase [EC:2.3.3.8]
K01649	324.028	285.635	294.275	351.457	263.069	leuA; 2-isopropylmalate synthase [EC:2.3.3.13]
K01652	608.984	481.262	522.454	605.677	452.147	E2.2.1.6L, ilvB, ilvG, ilvI; acetolactate synthase I/II/III large subunit [EC:2.2.1.6]
K01653	114.343	98.8757	95.163	100.701	77.1853	E2.2.1.6S, ilvH, ilvN; acetolactate synthase I/III small subunit [EC:2.2.1.6]
K01654	43.6683	35.5323	32.8607	33.552	30.265	E2.5.1.56, neuB; N-acetylneuraminate synthase [EC:2.5.1.56]
K01655	0.693	1.081	0.525333	1.108	1.40633	LYS21, LYS20; homocitrate synthase [EC:2.3.3.14]
K01656	0.185333	0.0466667	0.0483333	0.600333	0.255333	TRP3; anthranilate synthase / indole-3-glycerol phosphate synthase [EC:4.1.3.27 4.1.1.48]
K01657	177.25	145.401	142.851	175.263	127.835	trpE; anthranilate synthase component I [EC:4.1.3.27]
K01658	129.404	113.744	118.26	150.994	99.514	trpG; anthranilate synthase component II [EC:4.1.3.27]
K01659	32.1367	33.348	33.6283	27.1913	35.934	prpC; 2-methylcitrate synthase [EC:2.3.3.5]
K01661	31.767	29.529	27.4333	43.2153	34.088	menB; naphthoate synthase [EC:4.1.3.36]
K01662	194.865	174.462	168.866	189.578	144.175	dxs; 1-deoxy-D-xylulose-5-phosphate synthase [EC:2.2.1.7]
K01663	0.0623333	0.831	0.581667	0.309	0.034	HIS7; glutamine amidotransferase / cyclase [EC:2.4.2.- 4.1.3.-]
K01664	23.64	18.193	19.8453	29.4527	20.9977	pabA; para-aminobenzoate synthetase component II [EC:2.6.1.85]
K01665	45.9133	39.8847	31.728	37.4777	31.2223	pabB; para-aminobenzoate synthetase component I [EC:2.6.1.85]
K01666	26.9313	27.2487	29.093	23.1277	22.8763	mhpE; 4-hydroxy 2-oxovalerate aldolase [EC:4.1.3.39]
K01667	15.465	11.871	12.5813	23.262	13.1723	tnaA; tryptophanase [EC:4.1.99.1]
K01668	4.037	2.621	3.042	9.054	4.50467	E4.1.99.2; tyrosine phenol-lyase [EC:4.1.99.2]
K01673	215.263	190.191	202.91	194.518	183.761	cynT, can; carbonic anhydrase [EC:4.2.1.1]
K01674	14.2863	10.2663	6.983	4.49033	5.77733	cah; carbonic anhydrase [EC:4.2.1.1]
K01676	101.28	86.1157	89.0137	103.72	88.909	E4.2.1.2A, fumA, fumB; fumarate hydratase, class I [EC:4.2.1.2]
K01677	3.04	2.14633	1.832	2.96767	2.06867	E4.2.1.2AA, fumA; fumarate hydratase subunit alpha [EC:4.2.1.2]
K01678	0.242	0.596667	0.951667	3.26633	1.30367	E4.2.1.2AB, fumB; fumarate hydratase subunit beta [EC:4.2.1.2]
K01679	198.955	177.916	177.937	192.794	150.439	E4.2.1.2B, fumC; fumarate hydratase, class II [EC:4.2.1.2]
K01681	321.849	269.789	271.308	326.425	240.425	ACO, acnA; aconitate hydratase [EC:4.2.1.3]
K01682	34.611	27.3123	20.499	10.5133	15.7383	acnB; aconitate hydratase 2 / 2-methylisocitrate dehydratase [EC:4.2.1.3 4.2.1.99]
K01684	76.0747	62.6437	69.5347	76.9157	80.7033	dgoD; galactonate dehydratase [EC:4.2.1.6]
K01685	104.436	100.912	92.145	79.611	67.146	uxaA; altronate hydrolase [EC:4.2.1.7]
K01686	55.517	52.9577	47.3573	48.2257	40.032	uxuA; mannonate dehydratase [EC:4.2.1.8]
K01687	461.973	397.842	425.195	440.344	354.553	ilvD; dihydroxy-acid dehydratase [EC:4.2.1.9]
K01689	215.656	189.768	185.928	241.686	166.361	ENO, eno; enolase [EC:4.2.1.11]
K01690	55.848	55.6097	51.6523	28.7753	37.794	edd; phosphogluconate dehydratase [EC:4.2.1.12]
K01692	357.46	327.388	334.691	305.962	282.024	paaF, echA; enoyl-CoA hydratase [EC:4.2.1.17]
K01693	110.046	93.237	98.777	121.664	82.4187	hisB; imidazoleglycerol-phosphate dehydratase [EC:4.2.1.19]
K01694	0.206	0.378	0.404	0.72	1.00367	TRP; tryptophan synthase [EC:4.2.1.20]
K01695	118.879	100.433	92.3167	102.945	82.5603	trpA; tryptophan synthase alpha chain [EC:4.2.1.20]
K01696	145.87	128.716	120.317	167.688	121.344	trpB; tryptophan synthase beta chain [EC:4.2.1.20]
K01697	77.96	67.981	67.7103	99.46	72.7077	E4.2.1.22, CBS; cystathionine beta-synthase [EC:4.2.1.22]
K01698	162.144	140.77	150.66	176.679	134.942	hemB, ALAD; porphobilinogen synthase [EC:4.2.1.24]
K01699	14.1257	11.5527	14.1397	14.8687	11.458	pduC; propanediol dehydratase large subunit [EC:4.2.1.28]
K01702	10.64	9.95633	12.591	6.59467	7.52033	LEU1; 3-isopropylmalate dehydratase [EC:4.2.1.33]
K01703	279.239	241.164	244.612	277.96	211.405	leuC; 3-isopropylmalate/(R)-2-methylmalate dehydratase large subunit [EC:4.2.1.33 4.2.1.35]
K01704	171.801	138.607	144.562	152.768	121.605	leuD; 3-isopropylmalate/(R)-2-methylmalate dehydratase small subunit [EC:4.2.1.33 4.2.1.35]
K01705	0.944333	0.287333	0.738667	0.919	0.0786667	LYS4; homoaconitate hydratase [EC:4.2.1.36]
K01706	47.882	37.5637	43.097	41.452	35.4823	gudD; glucarate dehydratase [EC:4.2.1.40]
K01707	32.9527	34.7717	30.1347	17.04	23.356	kdgD; 5-dehydro-4-deoxyglucarate dehydratase [EC:4.2.1.41]
K01708	26.8867	25.0893	25.7713	17.088	17.815	garD; galactarate dehydratase [EC:4.2.1.42]
K01709	31.601	27.7883	25.0307	25.6653	20.3993	rfbG; CDP-glucose 4,6-dehydratase [EC:4.2.1.45]
K01710	313.079	257.607	279.24	333.182	239.685	E4.2.1.46, rfbB, rffG; dTDP-glucose 4,6-dehydratase [EC:4.2.1.46]
K01711	154.076	129.829	134.909	151.793	109.203	gmd, GMDS; GDPmannose 4,6-dehydratase [EC:4.2.1.47]
K01712	123.736	106.291	103.689	148.075	102.399	hutU, UROC1; urocanate hydratase [EC:4.2.1.49]
K01713	17.6493	14.494	17.752	10.7313	12.3603	pheC; cyclohexadienyl dehydratase [EC:4.2.1.51 4.2.1.91]
K01714	394.05	372.444	369.684	317.553	279.237	dapA; 4-hydroxy-tetrahydrodipicolinate synthase [EC:4.3.3.7]
K01715	49.386	43.0483	38.7353	48.1143	32.1743	crt; enoyl-CoA hydratase [EC:4.2.1.17]
K01716	61.7307	49.3807	51.7063	42.3407	49.1943	fabA; 3-hydroxyacyl-[acyl-carrier protein] dehydratase / trans-2-decenoyl-[acyl-carrier protein] isomerase [EC:4.2.1.59 5.3.3.14]
K01719	84.841	71.7103	70.8497	67.105	60.922	hemD, UROS; uroporphyrinogen-III synthase [EC:4.2.1.75]
K01720	48.0697	43.904	44.0313	47.3653	49.252	prpD; 2-methylcitrate dehydratase [EC:4.2.1.79]
K01721	90.709	71.5867	84.5117	96.94	76.6513	E4.2.1.84; nitrile hydratase [EC:4.2.1.84]
K01725	37.5317	36.352	33.2843	33.634	28.6443	cynS; cyanate lyase [EC:4.2.1.104]
K01728	12.228	16.28	14.553	20.9553	8.752	pel; pectate lyase [EC:4.2.2.2]
K01729	7.317	4.32667	6.96133	1.02967	11.0503	algL; poly(beta-D-mannuronate) lyase [EC:4.2.2.3]
K01730	12.3723	16.968	10.2987	13.2077	5.66933	ogl; oligogalacturonide lyase [EC:4.2.2.6]
K01731	1.119	0.467667	0.212	1.149	0.292	pelW; pectate disaccharide-lyase [EC:4.2.2.9]
K01733	244.144	203.473	201.57	265.988	207.43	thrC; threonine synthase [EC:4.2.3.1]
K01734	35.4037	38.0913	33.7807	30.077	29.502	mgsA; methylglyoxal synthase [EC:4.2.3.3]
K01735	107.297	84.8203	81.6993	86.3537	73.526	aroB; 3-dehydroquinate synthase [EC:4.2.3.4]
K01736	160.649	135.562	152.722	172.999	124.248	aroC; chorismate synthase [EC:4.2.3.5]
K01737	158.16	129.732	115.655	125.637	114.042	queD, ptpS, PTS; 6-pyruvoyltetrahydropterin/6-carboxytetrahydropterin synthase [EC:4.2.3.12 4.1.2.50]
K01738	296.516	256.392	258.152	279.781	234.097	cysK; cysteine synthase A [EC:2.5.1.47]
K01739	107.832	82.5087	84.88	114.696	86.3763	metB; cystathionine gamma-synthase [EC:2.5.1.48]
K01740	179.408	153.648	162.91	175.266	166.039	metY; O-acetylhomoserine (thiol)-lyase [EC:2.5.1.49]
K01744	75.3027	54.5657	59.9097	80.0667	50.8793	aspA; aspartate ammonia-lyase [EC:4.3.1.1]
K01745	166.398	136.254	137.065	133.22	115.438	hutH, HAL; histidine ammonia-lyase [EC:4.3.1.3]
K01749	129.962	111.249	101.61	100.868	79.591	hemC, HMBS; hydroxymethylbilane synthase [EC:2.5.1.61]
K01750	144.594	139.526	135.442	102.765	97.3203	E4.3.1.12, ocd; ornithine cyclodeaminase [EC:4.3.1.12]
K01752	121.459	91.1223	91.277	106.768	86.3593	E4.3.1.17, sdaA, sdaB, tdcG; L-serine dehydratase [EC:4.3.1.17]
K01753	34.7073	28.1977	26.1253	11.8743	18.4513	dsdA; D-serine dehydratase [EC:4.3.1.18]
K01754	393.256	341.535	343.275	369.442	290.374	E4.3.1.19, ilvA, tdcB; threonine dehydratase [EC:4.3.1.19]
K01755	163.419	141.818	144.234	157.195	128.089	argH, ASL; argininosuccinate lyase [EC:4.3.2.1]
K01756	186.779	149.708	149.412	199.335	147.873	purB, ADSL; adenylosuccinate lyase [EC:4.3.2.2]
K01757	0	0	0	0.0233333	0.273333	E4.3.3.2; strictosidine synthase [EC:4.3.3.2]
K01758	66.3027	53.731	59.7467	79.3557	58.086	CTH; cystathionine gamma-lyase [EC:4.4.1.1]
K01759	237.505	230.371	196.21	175.991	142.768	GLO1, gloA; lactoylglutathione lyase [EC:4.4.1.5]
K01760	144.733	122.483	114.676	89.8447	74.957	metC; cystathionine beta-lyase [EC:4.4.1.8]
K01761	54.3243	51.0143	45.8747	41.294	39.1777	E4.4.1.11; methionine-gamma-lyase [EC:4.4.1.11]
K01762	0.207667	0.344667	0.377333	0.319333	0.282	ACS; 1-aminocyclopropane-1-carboxylate synthase [EC:4.4.1.14]
K01764	0.468667	0	0	0	1.145	E4.4.1.17; cytochrome c heme-lyase [EC:4.4.1.17]
K01768	294.133	262.44	253.248	217.423	188.287	E4.6.1.1; adenylate cyclase [EC:4.6.1.1]
K01769	3.73967	3.013	2.53933	3.034	3.166	E4.6.1.2; guanylate cyclase, other [EC:4.6.1.2]
K01770	66.181	59.932	58.774	67.0867	53.103	ispF; 2-C-methyl-D-erythritol 2,4-cyclodiphosphate synthase [EC:4.6.1.12]
K01771	1.23633	0.550667	2.219	0.857	3.21833	plc; 1-phosphatidylinositol phosphodiesterase [EC:4.6.1.13]
K01772	136.826	128.452	120.294	115.475	104.661	hemH, FECH; ferrochelatase [EC:4.99.1.1]
K01775	147.48	133.492	115.174	115.811	102.835	alr; alanine racemase [EC:5.1.1.1]
K01776	112.016	97.8957	86.192	98.056	69.1013	murI; glutamate racemase [EC:5.1.1.3]
K01777	25.7933	19.4297	21.3383	29.1863	20.2563	E5.1.1.4; proline racemase [EC:5.1.1.4]
K01778	133.585	124.469	117.749	128.428	102.293	dapF; diaminopimelate epimerase [EC:5.1.1.7]
K01779	73.2887	76.2067	69.5693	44.2717	51.6607	racD; aspartate racemase [EC:5.1.1.13]
K01781	25.9327	18.0177	18.9717	22.9903	13.8083	mdlA; mandelate racemase [EC:5.1.2.2]
K01782	100.573	85.0883	84.4063	89.247	66.6587	fadJ; 3-hydroxyacyl-CoA dehydrogenase / enoyl-CoA hydratase / 3-hydroxybutyryl-CoA epimerase [EC:1.1.1.35 4.2.1.17 5.1.2.3]
K01783	167.362	138.817	148.15	173.451	127.31	rpe, RPE; ribulose-phosphate 3-epimerase [EC:5.1.3.1]
K01784	368.085	311.785	318.284	363.026	295.899	galE, GALE; UDP-glucose 4-epimerase [EC:5.1.3.2]
K01785	80.3933	78.4227	70.2987	60.961	43.8853	galM, GALM; aldose 1-epimerase [EC:5.1.3.3]
K01786	21.58	20.29	16.876	24.1033	24.6833	araD; L-ribulose-5-phosphate 4-epimerase [EC:5.1.3.4]
K01787	1.20133	1.51433	0.615333	1.272	1.21167	RENBP; N-acylglucosamine 2-epimerase [EC:5.1.3.8]
K01788	2.91533	1.59533	1.05867	1.017	4.39567	nanE; N-acylglucosamine-6-phosphate 2-epimerase [EC:5.1.3.9]
K01790	134.491	124.116	123.451	100.02	96.1983	rfbC, rmlC; dTDP-4-dehydrorhamnose 3,5-epimerase [EC:5.1.3.13]
K01791	95.6283	75.1443	69.6707	83.323	61.9633	wecB; UDP-N-acetylglucosamine 2-epimerase (non-hydrolysing) [EC:5.1.3.14]
K01792	13.286	8.981	6.66733	5.845	10.0043	E5.1.3.15; glucose-6-phosphate 1-epimerase [EC:5.1.3.15]
K01796	69.2947	71.618	64.4913	57.2057	48.9623	E5.1.99.4, AMACR, mcr; alpha-methylacyl-CoA racemase [EC:5.1.99.4]
K01799	52.7667	42.91	44.3073	32.828	36.8027	nicE, maiA; maleate isomerase [EC:5.2.1.1]
K01800	36.8967	29.0827	28.8163	23.9737	20.2873	maiA, GSTZ1; maleylacetoacetate isomerase [EC:5.2.1.2]
K01801	47.9287	45.5863	49.8273	36.7097	34.1013	nagL; maleylpyruvate isomerase [EC:5.2.1.4]
K01803	206.036	181.529	167.498	169.112	148.755	TPI, tpiA; triosephosphate isomerase (TIM) [EC:5.3.1.1]
K01804	38.566	34.6437	33.063	46.233	43.7053	araA; L-arabinose isomerase [EC:5.3.1.4]
K01805	71.4467	64.4843	68.7973	80.0973	66.356	xylA; xylose isomerase [EC:5.3.1.5]
K01807	82.0303	76.3343	75.5353	66.4677	60.8553	rpiA; ribose 5-phosphate isomerase A [EC:5.3.1.6]
K01808	128.752	118.568	96.6407	119.645	93.9597	rpiB; ribose 5-phosphate isomerase B [EC:5.3.1.6]
K01809	53.9103	51.008	47.5067	39.839	40.0743	manA, MPI; mannose-6-phosphate isomerase [EC:5.3.1.8]
K01810	171.749	145.811	138.617	145.414	125.801	GPI, pgi; glucose-6-phosphate isomerase [EC:5.3.1.9]
K01812	71.3797	61.661	63.1507	57.182	46.954	uxaC; glucuronate isomerase [EC:5.3.1.12]
K01813	5.94567	6.64433	6.32333	8.79667	5.047	rhaA; L-rhamnose isomerase [EC:5.3.1.14]
K01814	102.367	96.5363	89.051	85.088	76.7043	hisA; phosphoribosylformimino-5-aminoimidazole carboxamide ribotide isomerase [EC:5.3.1.16]
K01815	32.4797	41.747	35.5373	19.5597	29.346	kduI; 4-deoxy-L-threo-5-hexosulose-uronate ketol-isomerase [EC:5.3.1.17]
K01816	111.686	101.117	96.8493	96.4143	86.2273	hyi, gip; hydroxypyruvate isomerase [EC:5.3.1.22]
K01817	94.495	90.0163	81.245	71.5593	63.637	trpF; phosphoribosylanthranilate isomerase [EC:5.3.1.24]
K01818	1.95467	2.305	4.36233	3.374	2.89467	fucI; L-fucose/D-arabinose isomerase [EC:5.3.1.25 5.3.1.3]
K01821	108.164	111.52	96.102	55.7727	63.4577	praC, xylH; 4-oxalocrotonate tautomerase [EC:5.3.2.6]
K01822	4.52967	4.77633	4.92133	1.94767	2.979	E5.3.3.1; steroid delta-isomerase [EC:5.3.3.1]
K01823	24.135	25.299	22.319	24.7773	26.932	idi, IDI; isopentenyl-diphosphate delta-isomerase [EC:5.3.3.2]
K01825	7.63333	6.735	5.91167	2.97567	5.10933	fadB; 3-hydroxyacyl-CoA dehydrogenase / enoyl-CoA hydratase / 3-hydroxybutyryl-CoA epimerase / enoyl-CoA isomerase [EC:1.1.1.35 4.2.1.17 5.1.2.3 5.3.3.8]
K01826	34.7273	30.605	36.7687	18.4447	20.2	hpaF, hpcD; 5-carboxymethyl-2-hydroxymuconate isomerase [EC:5.3.3.10]
K01834	89.421	82.6517	79.435	79.9093	74.5103	PGAM, gpmA; 2,3-bisphosphoglycerate-dependent phosphoglycerate mutase [EC:5.4.2.11]
K01835	114.292	93.0273	86.503	94.728	77.0797	pgm; phosphoglucomutase [EC:5.4.2.2]
K01836	0.628	2.725	0.836	1.581	1.43033	PGM3; phosphoacetylglucosamine mutase [EC:5.4.2.3]
K01838	4.47733	5.05767	3.997	3.06	4.81433	pgmB; beta-phosphoglucomutase [EC:5.4.2.6]
K01839	52.8397	39.6817	40.5613	63.632	39.785	deoB; phosphopentomutase [EC:5.4.2.7]
K01840	118.255	101.207	99.5617	130.535	95.7927	manB; phosphomannomutase [EC:5.4.2.8]
K01841	13.6397	16.615	15.6283	15.7377	13.188	pepM; phosphoenolpyruvate phosphomutase [EC:5.4.2.9]
K01843	70.7283	62.65	62.2187	81.819	56.9483	kamA; lysine 2,3-aminomutase [EC:5.4.3.2]
K01844	5.795	3.49133	5.76467	9.20233	7.95133	kamD; beta-lysine 5,6-aminomutase alpha subunit [EC:5.4.3.3]
K01845	228.556	185.103	193.8	261.665	174.944	hemL; glutamate-1-semialdehyde 2,1-aminomutase [EC:5.4.3.8]
K01846	4.79033	1.44333	0.719667	1.70067	0.06	glmS, mutS, mamA; methylaspartate mutase sigma subunit [EC:5.4.99.1]
K01847	117.183	105.933	110.967	90.6917	73.8787	MUT; methylmalonyl-CoA mutase [EC:5.4.99.2]
K01848	117.059	90.679	104.513	181.048	117.392	E5.4.99.2A, mcmA1; methylmalonyl-CoA mutase, N-terminal domain [EC:5.4.99.2]
K01849	81.7123	59.3883	66.6063	116.206	72.938	E5.4.99.2B, mcmA2; methylmalonyl-CoA mutase, C-terminal domain [EC:5.4.99.2]
K01850	0.303333	0.321	0.909333	0.186	0.436	E5.4.99.5; chorismate mutase [EC:5.4.99.5]
K01851	0.212667	0.240333	0.454	0.214667	0.531	pchA; salicylate biosynthesis isochorismate synthase [EC:5.4.4.2]
K01852	0	0	0.121	0.598667	0.822	E5.4.99.7, LSS, ERG7; lanosterol synthase [EC:5.4.99.7]
K01853	0.460333	1.738	2.044	1.992	2.25633	E5.4.99.8; cycloartenol synthase [EC:5.4.99.8]
K01854	51.6637	41.9677	43.7743	51.9353	43.844	glf; UDP-galactopyranose mutase [EC:5.4.99.9]
K01856	21.7687	21.102	20.1677	13.6737	16.2553	catB; muconate cycloisomerase [EC:5.5.1.1]
K01857	78.2553	63.325	65.8477	58.4913	56.6397	pcaB; 3-carboxy-cis,cis-muconate cycloisomerase [EC:5.5.1.2]
K01858	75.855	58.617	69.2387	121.179	82.6103	INO1, ISYNA1; myo-inositol-1-phosphate synthase [EC:5.5.1.4]
K01860	0.094	0.164667	0.196667	0.258667	0.306667	E5.5.1.7; chloromuconate cycloisomerase [EC:5.5.1.7]
K01866	162.89	151.254	148.5	162.316	143.219	YARS, tyrS; tyrosyl-tRNA synthetase [EC:6.1.1.1]
K01867	187.031	156.939	157.232	201.075	157.542	WARS, trpS; tryptophanyl-tRNA synthetase [EC:6.1.1.2]
K01868	219.203	191.816	200.259	242.503	192.902	TARS, thrS; threonyl-tRNA synthetase [EC:6.1.1.3]
K01869	263.837	221.91	230.611	300.587	218.95	LARS, leuS; leucyl-tRNA synthetase [EC:6.1.1.4]
K01870	265.064	240.757	232.783	288.892	210.579	IARS, ileS; isoleucyl-tRNA synthetase [EC:6.1.1.5]
K01872	249.967	226.539	226.191	264.319	195.656	AARS, alaS; alanyl-tRNA synthetase [EC:6.1.1.7]
K01873	239.772	206.687	205.509	265.26	199.68	VARS, valS; valyl-tRNA synthetase [EC:6.1.1.9]
K01874	221.475	182.591	187.781	223.499	180.017	MARS, metG; methionyl-tRNA synthetase [EC:6.1.1.10]
K01875	168.772	151.381	147.267	168.96	124.812	SARS, serS; seryl-tRNA synthetase [EC:6.1.1.11]
K01876	214.96	184.465	192.343	226.826	162.394	DARS, aspS; aspartyl-tRNA synthetase [EC:6.1.1.12]
K01878	86.8177	71.4987	80.7937	76.573	60.6923	glyQ; glycyl-tRNA synthetase alpha chain [EC:6.1.1.14]
K01879	154.822	131.443	126.768	112.452	100.224	glyS; glycyl-tRNA synthetase beta chain [EC:6.1.1.14]
K01880	74.8477	69.0227	65.8693	109.365	79.0437	GARS, glyS1; glycyl-tRNA synthetase [EC:6.1.1.14]
K01881	207.997	182.711	183.02	228.104	175.24	PARS, proS; prolyl-tRNA synthetase [EC:6.1.1.15]
K01883	189.867	161.59	163.16	186.379	159.763	CARS, cysS; cysteinyl-tRNA synthetase [EC:6.1.1.16]
K01884	0.824667	0.172	0.328	0.061	0.538667	cysS1; cysteinyl-tRNA synthetase, unknown class [EC:6.1.1.16]
K01885	266.18	226.367	238.667	240.042	193.25	EARS, gltX; glutamyl-tRNA synthetase [EC:6.1.1.17]
K01886	117.4	96.3437	94.8347	126.288	94.4237	QARS, glnS; glutaminyl-tRNA synthetase [EC:6.1.1.18]
K01887	193.838	170.551	164.704	178.349	138.425	RARS, argS; arginyl-tRNA synthetase [EC:6.1.1.19]
K01889	141.594	117.165	125.064	147.052	113.575	FARSA, pheS; phenylalanyl-tRNA synthetase alpha chain [EC:6.1.1.20]
K01890	185.848	166.971	161.29	167.131	132.974	FARSB, pheT; phenylalanyl-tRNA synthetase beta chain [EC:6.1.1.20]
K01892	144.99	132.859	135.516	149.247	123.711	HARS, hisS; histidyl-tRNA synthetase [EC:6.1.1.21]
K01893	84.679	66.952	65.9217	95.756	59.969	NARS, asnS; asparaginyl-tRNA synthetase [EC:6.1.1.22]
K01895	372.774	311.322	324.715	411.966	324.244	ACSS, acs; acetyl-CoA synthetase [EC:6.2.1.1]
K01896	0.868667	0.663667	1.59867	0.813333	0.990667	ACSM; medium-chain acyl-CoA synthetase [EC:6.2.1.2]
K01897	469.604	410.524	413.62	475.169	373.964	ACSL, fadD; long-chain acyl-CoA synthetase [EC:6.2.1.3]
K01899	0.0296667	0	0	0	0.215667	LSC1; succinyl-CoA synthetase alpha subunit [EC:6.2.1.4 6.2.1.5]
K01900	0.627333	3.809	2.66767	3.98733	3.069	LSC2; succinyl-CoA synthetase beta subunit [EC:6.2.1.4 6.2.1.5]
K01902	149.129	123.246	132.566	162.557	117.335	sucD; succinyl-CoA synthetase alpha subunit [EC:6.2.1.5]
K01903	164.258	140.188	148.367	187.625	129.484	sucC; succinyl-CoA synthetase beta subunit [EC:6.2.1.5]
K01904	1.534	1.06867	1.318	1.926	2.88633	4CL; 4-coumarate--CoA ligase [EC:6.2.1.12]
K01905	1.198	1.449	1.26733	1.36133	0.881667	E6.2.1.13; acetyl-CoA synthetase (ADP-forming) [EC:6.2.1.13]
K01906	3.73267	2.90333	3.423	1.929	1.59733	bioW; 6-carboxyhexanoate--CoA ligase [EC:6.2.1.14]
K01907	91.811	83.3787	87.4117	112.557	82.163	AACS, acsA; acetoacetyl-CoA synthetase [EC:6.2.1.16]
K01908	85.0867	73.708	73.7273	76.1803	64.439	prpE; propionyl-CoA synthetase [EC:6.2.1.17]
K01909	0.410667	0.498333	0.563333	0.405	0.994667	mbtM; long-chain-fatty-acid--[acyl-carrier-protein] ligase [EC:6.2.1.20]
K01910	2.623	1.01867	0.374667	0.376333	0.310333	citC; [citrate (pro-3S)-lyase] ligase [EC:6.2.1.22]
K01911	12.0033	9.05633	7.425	7.922	11.9977	menE; O-succinylbenzoic acid--CoA ligase [EC:6.2.1.26]
K01912	111.862	93.02	93.8937	101.191	87.233	paaK; phenylacetate-CoA ligase [EC:6.2.1.30]
K01913	16.9197	11.866	13.447	14.1097	12.666	NULL
K01914	1.96633	0.578	1.007	1.54	0.845667	asnA; aspartate--ammonia ligase [EC:6.3.1.1]
K01915	528.598	450.435	461.716	573.058	429.442	glnA, GLUL; glutamine synthetase [EC:6.3.1.2]
K01916	116.431	90.9553	89.339	105.997	77.7597	nadE; NAD+ synthase [EC:6.3.1.5]
K01917	9.06267	6.853	7.40667	11.502	6.025	E6.3.1.8; glutathionylspermidine synthase [EC:6.3.1.8]
K01918	137.573	123.932	117.764	113.582	100.226	panC; pantoate--beta-alanine ligase [EC:6.3.2.1]
K01919	116.02	110.682	105.736	81.2033	85.974	gshA; glutamate--cysteine ligase [EC:6.3.2.2]
K01920	107.202	94.0767	87.6247	75.3907	66.8077	gshB, GSS; glutathione synthase [EC:6.3.2.3]
K01921	226.415	191.351	197.086	229.697	175.494	ddl; D-alanine-D-alanine ligase [EC:6.3.2.4]
K01923	187.138	164.041	166.06	196.69	142.251	purC; phosphoribosylaminoimidazole-succinocarboxamide synthase [EC:6.3.2.6]
K01924	172.213	140.325	135.758	152.599	108.184	murC; UDP-N-acetylmuramate--alanine ligase [EC:6.3.2.8]
K01925	153.537	119.749	121.528	121.253	94.2297	murD; UDP-N-acetylmuramoylalanine--D-glutamate ligase [EC:6.3.2.9]
K01928	157.189	126.065	127.503	139.73	109.562	murE; UDP-N-acetylmuramoyl-L-alanyl-D-glutamate--2,6-diaminopimelate ligase [EC:6.3.2.13]
K01929	130.489	105.126	96.6973	110.531	86.0773	murF; UDP-N-acetylmuramoyl-tripeptide--D-alanyl-D-alanine ligase [EC:6.3.2.10]
K01930	0.609333	2.95767	1.534	0.945	1.38033	FPGS; folylpolyglutamate synthase [EC:6.3.2.17]
K01933	144.418	124.275	125.508	141.387	106.42	purM; phosphoribosylformylglycinamidine cyclo-ligase [EC:6.3.3.1]
K01934	66.3407	57.29	54.2523	39.6783	51.9157	MTHFS; 5-formyltetrahydrofolate cyclo-ligase [EC:6.3.3.2]
K01935	64.999	55.4117	52.1123	38.0317	45.0963	bioD; dethiobiotin synthetase [EC:6.3.3.3]
K01937	183.562	154.75	156.326	192.766	169.176	pyrG, CTPS; CTP synthase [EC:6.3.4.2]
K01938	75.298	61.0767	62.7783	100.401	61.4	fhs; formate--tetrahydrofolate ligase [EC:6.3.4.3]
K01939	206.377	173.656	180.21	216.099	155.849	purA, ADSS; adenylosuccinate synthase [EC:6.3.4.4]
K01940	162.164	146.832	143.132	182.227	131.022	argG, ASS1; argininosuccinate synthase [EC:6.3.4.5]
K01941	65.9747	55.8767	51.5097	50.3577	43.5027	E6.3.4.6; urea carboxylase [EC:6.3.4.6]
K01942	0.287667	2.08967	0.961667	0.856333	1.32533	HLCS; biotin--protein ligase [EC:6.3.4.9 6.3.4.10 6.3.4.11 6.3.4.15]
K01945	183.961	159.347	147.517	173.208	131.136	purD; phosphoribosylamine--glycine ligase [EC:6.3.4.13]
K01950	113.159	113.792	104.198	128.494	95.3107	E6.3.5.1, NADSYN1, QNS1, nadE; NAD+ synthase (glutamine-hydrolysing) [EC:6.3.5.1]
K01951	272.491	236.662	238.755	276.146	219.548	guaA, GMPS; GMP synthase (glutamine-hydrolysing) [EC:6.3.5.2]
K01952	441.113	382.202	368.689	446.753	339.041	purL, PFAS; phosphoribosylformylglycinamidine synthase [EC:6.3.5.3]
K01953	257.456	208.47	223.42	254.539	199.942	asnB, ASNS; asparagine synthase (glutamine-hydrolysing) [EC:6.3.5.4]
K01954	0.883	0.397	0	0	1.218	K01954; carbamoyl-phosphate synthase [EC:6.3.5.5]
K01955	272.399	225.919	233.219	291.698	213.138	carB, CPA2; carbamoyl-phosphate synthase large subunit [EC:6.3.5.5]
K01956	193.044	161.321	162.283	199.437	136.019	carA, CPA1; carbamoyl-phosphate synthase small subunit [EC:6.3.5.5]
K01958	78.108	70.393	68.8173	68.737	66.373	PC, pyc; pyruvate carboxylase [EC:6.4.1.1]
K01959	5.59267	5.547	4.72233	4.46133	4.89767	pycA; pyruvate carboxylase subunit A [EC:6.4.1.1]
K01960	6.00667	5.11667	3.474	9.18133	4.85967	pycB; pyruvate carboxylase subunit B [EC:6.4.1.1]
K01961	213.967	168.868	184.674	246.996	171.341	accC; acetyl-CoA carboxylase, biotin carboxylase subunit [EC:6.4.1.2 6.3.4.14]
K01962	132.101	121.317	114.758	126.705	106.916	accA; acetyl-CoA carboxylase carboxyl transferase subunit alpha [EC:6.4.1.2]
K01963	131.4	120.46	119.75	134.348	107.327	accD; acetyl-CoA carboxylase carboxyl transferase subunit beta [EC:6.4.1.2]
K01965	101.828	91.5243	93.371	91.37	65.0367	PCCA, pccA; propionyl-CoA carboxylase alpha chain [EC:6.4.1.3]
K01966	118.285	108.24	111.036	142.326	106.518	PCCB, pccB; propionyl-CoA carboxylase beta chain [EC:6.4.1.3]
K01968	109.014	93.3787	88.5063	88.8473	71.5747	E6.4.1.4A; 3-methylcrotonyl-CoA carboxylase alpha subunit [EC:6.4.1.4]
K01969	98.518	84.786	88.638	88.7857	74.3233	E6.4.1.4B; 3-methylcrotonyl-CoA carboxylase beta subunit [EC:6.4.1.4]
K01971	333.966	276.536	295.458	351.973	266.343	ligD; bifunctional non-homologous end joining protein LigD [EC:6.5.1.1]
K01972	234.467	188.688	177.703	224.405	169.313	E6.5.1.2, ligA, ligB; DNA ligase (NAD+) [EC:6.5.1.2]
K01988	0.0753333	0.498333	0.187	0.308	0.405667	A4GALT; lactosylceramide 4-alpha-galactosyltransferase [EC:2.4.1.228]
K01995	697.579	584.427	599.916	696.674	465.957	livG; branched-chain amino acid transport system ATP-binding protein
K01996	712.708	576.855	613.59	679.184	493.61	livF; branched-chain amino acid transport system ATP-binding protein
K01997	749.935	631.555	668.742	672.925	489.005	livH; branched-chain amino acid transport system permease protein
K01998	493.65	449.303	446.467	456.736	342.156	livM; branched-chain amino acid transport system permease protein
K01999	970.106	858.509	912.2	767.874	662.592	livK; branched-chain amino acid transport system substrate-binding protein
K02000	45.9177	41.3937	41.354	31.0147	31.117	proV; glycine betaine/proline transport system ATP-binding protein [EC:3.6.3.32]
K02001	48.331	42.0037	38.8083	30.294	27.496	proW; glycine betaine/proline transport system permease protein
K02002	80.6023	68.9293	72.3003	45.1077	54.219	proX; glycine betaine/proline transport system substrate-binding protein
K02006	6.952	3.70167	5.57567	12.438	4.451	cbiO; cobalt/nickel transport system ATP-binding protein
K02007	8.14633	5.75567	8.333	10.5713	6.12467	cbiM; cobalt/nickel transport system permease protein
K02008	2.48433	1.44633	1.37933	3.372	0.820333	cbiQ; cobalt/nickel transport system permease protein
K02009	1.32867	0.985	0.236333	1.251	0.118333	cbiN; cobalt/nickel transport protein
K02010	156.736	131.115	120.181	128.564	105.741	afuC, fbpC; iron(III) transport system ATP-binding protein [EC:3.6.3.30]
K02011	176.851	151.25	148.381	129.73	107.482	afuB, fbpB; iron(III) transport system permease protein
K02012	170.035	158.879	133.009	109.309	103.622	afuA, fbpA; iron(III) transport system substrate-binding protein
K02013	162.052	137.905	131.52	104.22	121.15	ABC.FEV.A; iron complex transport system ATP-binding protein [EC:3.6.3.34]
K02015	192.753	136.318	133.452	102.643	93.6597	ABC.FEV.P; iron complex transport system permease protein
K02016	208.655	173.98	171.306	142.128	134.5	ABC.FEV.S; iron complex transport system substrate-binding protein
K02017	73.5967	63.2023	71.6407	54.2143	55.1343	modC; molybdate transport system ATP-binding protein [EC:3.6.3.29]
K02018	103.149	87.4797	86.0777	87.9547	71.0893	modB; molybdate transport system permease protein
K02020	138.903	120.02	120.712	88.335	88.8223	modA; molybdate transport system substrate-binding protein
K02036	163.745	128.809	134.113	187.11	140.085	pstB; phosphate transport system ATP-binding protein [EC:3.6.3.27]
K02037	138.83	118.199	119.536	125.245	104.268	pstC; phosphate transport system permease protein
K02038	112.707	98.787	97.0557	109.883	87.3873	pstA; phosphate transport system permease protein
K02040	225.783	192.954	190.458	198.666	166.944	pstS; phosphate transport system substrate-binding protein
K02041	57.275	60.7787	49.592	46.1943	39.3687	phnC; phosphonate transport system ATP-binding protein [EC:3.6.3.28]
K02042	70.7943	65.7373	59.818	47.9793	44.8833	phnE; phosphonate transport system permease protein
K02044	68.179	59.4223	56.161	44.2653	43.6737	phnD; phosphonate transport system substrate-binding protein
K02045	89.2153	67.1833	72.765	79.5277	63.013	cysA; sulfate transport system ATP-binding protein [EC:3.6.3.25]
K02046	89.2063	83.2727	82.437	72.318	59.673	cysU; sulfate transport system permease protein
K02047	66.4923	63.095	60.0557	67.4307	49.68	cysW; sulfate transport system permease protein
K02048	132.2	123.943	118.058	102.001	90.4287	cysP, sbp; sulfate transport system substrate-binding protein
K02062	12.772	7.06	7.20367	6.32767	3.57733	thiQ; thiamine transport system ATP-binding protein
K02063	10.019	6.84233	11.2213	5.87067	6.33867	thiP; thiamine transport system permease protein
K02064	18.7057	16.086	13.1987	14.7907	12.2743	thiB, tbpA; thiamine transport system substrate-binding protein
K02065	221.858	168.93	176.939	200.136	155.15	mlaF, linL, mkl; phospholipid/cholesterol/gamma-HCH transport system ATP-binding protein
K02066	217.184	183.025	181.308	193.187	172.31	mlaE, linK; phospholipid/cholesterol/gamma-HCH transport system permease protein
K02067	160.079	150.032	155.349	125.024	151.902	mlaD, linM; phospholipid/cholesterol/gamma-HCH transport system substrate-binding protein
K02071	46.771	36.7657	37.2123	18.8363	26.956	metN; D-methionine transport system ATP-binding protein
K02072	41.205	30.009	27.2537	13.5627	29.472	metI; D-methionine transport system permease protein
K02073	61.5037	58.9123	58.1027	24.527	47.5003	metQ; D-methionine transport system substrate-binding protein
K02079	0.731667	0.0946667	0.062	0.0193333	0	agaA; N-acetylgalactosamine-6-phosphate deacetylase [EC:3.5.1.25]
K02080	0.354333	0.0976667	0.118667	0.291	0.120333	agaI; galactosamine-6-phosphate isomerase [EC:5.3.1.-]
K02083	27.7527	22.318	28.228	14.7823	20.4067	allC; allantoate deiminase [EC:3.5.3.9]
K02106	21.0557	14.345	20.0207	16.667	21.2337	atoE; short-chain fatty acids transporter
K02108	122.368	115.5	107.925	116.399	105.447	ATPF0A, atpB; F-type H+-transporting ATPase subunit a
K02109	147.882	200.166	163.079	170.485	159.852	ATPF0B, atpF; F-type H+-transporting ATPase subunit b
K02110	204.334	225.986	177.87	201.75	184.871	ATPF0C, atpE; F-type H+-transporting ATPase subunit c
K02111	137.224	127.383	132.37	173.903	126.093	ATPF1A, atpA; F-type H+-transporting ATPase subunit alpha [EC:3.6.3.14]
K02112	135.702	118.234	128.104	166.459	126.303	ATPF1B, atpD; F-type H+-transporting ATPase subunit beta [EC:3.6.3.14]
K02113	107.131	99.7703	86.5493	80.7533	62.698	ATPF1D, atpH; F-type H+-transporting ATPase subunit delta
K02114	166.864	179.865	150.819	135.414	120.493	ATPF1E, atpC; F-type H+-transporting ATPase subunit epsilon
K02115	177.111	150.59	148.8	184.515	141.763	ATPF1G, atpG; F-type H+-transporting ATPase subunit gamma
K02117	1.853	0.704333	1.95533	5.28167	3.28867	ATPVA, ntpA, atpA; V/A-type H+/Na+-transporting ATPase subunit A [EC:3.6.3.14 3.6.3.15]
K02118	2.916	2.33233	2.226	9.32433	3.49533	ATPVB, ntpB, atpB; V/A-type H+/Na+-transporting ATPase subunit B
K02119	0	0	0	0.223	0.254333	ATPVC, ntpC, atpC; V/A-type H+/Na+-transporting ATPase subunit C
K02120	0.105333	1.07833	0.34	0.720333	0.416	ATPVD, ntpD, atpD; V/A-type H+/Na+-transporting ATPase subunit D
K02121	0.191667	0.074	0.495333	0.953	0	ATPVE, ntpE, atpE; V/A-type H+/Na+-transporting ATPase subunit E
K02122	0	0	0	0.875333	0.802	ATPVF, ntpF, atpF; V/A-type H+/Na+-transporting ATPase subunit F
K02123	0.127333	0.116667	0.0813333	2.38667	0.793333	ATPVI, ntpI, atpI; V/A-type H+/Na+-transporting ATPase subunit I
K02124	1.96667	1.24733	2.36967	6.237	2.31233	ATPVK, ntpK, atpK; V/A-type H+/Na+-transporting ATPase subunit K
K02125	0	1.348	0.207	0.221333	0.345667	ATPeF08, MTATP8, ATP8; F-type H+-transporting ATPase subunit 8
K02126	3.18167	5.55	6.18333	7.12467	9.07733	ATPeF0A, MTATP6, ATP6; F-type H+-transporting ATPase subunit a
K02128	4.952	9.61933	6.69733	7.37733	18.2293	ATPeF0C, ATP5G, ATP9; F-type H+-transporting ATPase subunit c
K02132	1.35	2.47933	2.30867	2.54567	3.63633	ATPeF1A, ATP5A1, ATP1; F-type H+-transporting ATPase subunit alpha
K02133	1.35567	1.26	1.74233	1.89233	2.599	ATPeF1B, ATP5B, ATP2; F-type H+-transporting ATPase subunit beta [EC:3.6.3.14]
K02136	0	0	0	0	0.603	ATPeF1G, ATP5C1, ATP3; F-type H+-transporting ATPase subunit gamma
K02140	0.308667	0.981333	0.992	1.41633	0.948667	ATPeFG, ATP5L, ATP20; F-type H+-transporting ATPase subunit g
K02144	0.442667	0.165	0.853333	0.373333	0	ATPeV1H; V-type H+-transporting ATPase subunit H
K02145	0.170667	0.303	0.465667	1.38667	1.4	ATPeV1A, ATP6A; V-type H+-transporting ATPase subunit A [EC:3.6.3.14]
K02146	0	0	0	0	0.910667	ATPeV0D, ATP6D; V-type H+-transporting ATPase subunit d
K02147	0.358	0.784667	0.28	0.291333	1.48233	ATPeV1B, ATP6B; V-type H+-transporting ATPase subunit B
K02149	0	0	0	0	0.685	ATPeV1D, ATP6M; V-type H+-transporting ATPase subunit D
K02150	0	0.262	0	0.164667	0.267667	ATPeV1E, ATP6E; V-type H+-transporting ATPase subunit E
K02154	0	0	0.420333	0.581	0.347	ATPeV0A, ATP6N; V-type H+-transporting ATPase subunit a
K02160	158.778	115.633	125.123	133.938	97.486	accB, bccP; acetyl-CoA carboxylase biotin carboxyl carrier protein
K02169	31.816	29.9343	26.1667	14.097	22.978	bioC; malonyl-CoA O-methyltransferase [EC:2.1.1.197]
K02170	12.779	7.95233	5.748	5.86	8.84133	bioH; pimeloyl-[acyl-carrier protein] methyl ester esterase [EC:3.1.1.85]
K02171	0.144333	0	0	0	1.89467	blaI; BlaI family transcriptional regulator, penicillinase repressor
K02172	0.0276667	0.058	0.019	0	1.25667	blaR1; bla regulator protein blaR1
K02183	0.304667	1.644	1.133	0	2.71067	CALM; calmodulin
K02187	0	0	0	0	1.31333	CASP3; caspase 3 [EC:3.4.22.56]
K02188	14.5003	11.1537	13.2727	13.137	11.914	cbiD; cobalt-precorrin-5B (C1)-methyltransferase [EC:2.1.1.195]
K02189	16.828	16.807	14.6963	8.92667	7.58	cbiG; cobalt-precorrin 5A hydrolase [EC:3.7.1.12]
K02190	0.955	0.0826667	0.199667	0	0	cbiK; sirohydrochlorin cobaltochelatase [EC:4.99.1.3]
K02191	1.023	0.748	0.817	1.80133	0.752667	cbiT; cobalt-precorrin-6B (C15)-methyltransferase [EC:2.1.1.196]
K02193	77.0373	59.4163	63.51	47.7113	47.2463	ccmA; heme exporter protein A [EC:3.6.3.41]
K02194	74.9117	64.3973	63.676	66.2053	46.6507	ccmB; heme exporter protein B
K02195	97.5767	80.857	79.5753	96.3263	67.639	ccmC; heme exporter protein C
K02196	5.97133	5.60467	6.14933	1.776	2.211	ccmD; heme exporter protein D
K02201	0.0993333	0.685667	0.860667	0.709333	0.480667	E2.7.7.3B; pantetheine-phosphate adenylyltransferase [EC:2.7.7.3]
K02202	0.463	1.98233	1.24	1.73733	0.766	CDK7; cyclin-dependent kinase 7 [EC:2.7.11.22 2.7.11.23]
K02203	11.496	10.208	8.251	9.15167	7.782	thrH; phosphoserine / homoserine phosphotransferase [EC:3.1.3.3 2.7.1.39]
K02204	77.3027	69.2027	69.416	59.546	43.7593	thrB2; homoserine kinase type II [EC:2.7.1.39]
K02209	0	0.678667	0.33	0	2.15267	MCM5, CDC46; DNA replication licensing factor MCM5 [EC:3.6.4.12]
K02211	0	0	0	0	0.265	CDK9; cyclin-dependent kinase 9 [EC:2.7.11.22 2.7.11.23]
K02212	0.265667	0.284667	0	1.066	0.283	MCM4, CDC54; DNA replication licensing factor MCM4 [EC:3.6.4.12]
K02218	1.70633	1.21533	2.23867	2.064	2.129	CSNK1, CKI; casein kinase 1 [EC:2.7.11.1]
K02220	0.424333	0.395667	0.662	0.784667	0.532667	CLB1_2; G2/mitotic-specific cyclin 1/2
K02224	50.2983	46.094	43.853	38.0107	31.0387	cobB-cbiA; cobyrinic acid a,c-diamide synthase [EC:6.3.5.9 6.3.5.11]
K02225	32.2407	27.7607	30.4307	11.2743	18.0413	cobC1, cobC; cobalamin biosynthetic protein CobC
K02226	22.4737	21.416	20.621	9.44967	22.8193	cobC, phpB; alpha-ribazole phosphatase [EC:3.1.3.73]
K02227	68.9783	56.4167	58.3467	36.9147	38.0087	cbiB, cobD; adenosylcobinamide-phosphate synthase [EC:6.3.1.10]
K02228	27.6803	24.0857	22.466	15.037	16.865	cobF; precorrin-6A synthase [EC:2.1.1.152]
K02229	32.0877	22.0483	24.7667	12.498	21.451	cobG; precorrin-3B synthase [EC:1.14.13.83]
K02230	100.816	87.919	88.813	66.627	69.538	cobN; cobaltochelatase CobN [EC:6.6.1.2]
K02231	62.9757	60.6543	53.53	32.2587	30.359	cobP, cobU; adenosylcobinamide kinase / adenosylcobinamide-phosphate guanylyltransferase [EC:2.7.1.156 2.7.7.62]
K02232	79.8987	69.6213	69.9417	59.1877	52.7997	cobQ, cbiP; adenosylcobyric acid synthase [EC:6.3.5.10]
K02233	41.7643	33.6677	34.0403	19.7703	24.549	E2.7.8.26, cobS, cobV; adenosylcobinamide-GDP ribazoletransferase [EC:2.7.8.26]
K02234	38.212	33.3847	32.4347	26.6637	20.741	cobW; cobalamin biosynthesis protein CobW
K02256	5.188	7.53633	12.6727	13.0033	19.722	COX1; cytochrome c oxidase subunit 1 [EC:1.9.3.1]
K02258	70.391	64.2503	53.6343	45.0843	45.278	COX11; cytochrome c oxidase assembly protein subunit 11
K02259	109.781	100.297	96.0313	83.1123	79.9507	COX15; cytochrome c oxidase assembly protein subunit 15
K02261	4.482	9.37433	9.492	14.7623	12.4667	COX2; cytochrome c oxidase subunit 2
K02262	3.214	5.67933	8.81733	7.97967	13.491	COX3; cytochrome c oxidase subunit 3
K02265	0	0	0	0	0.591667	COX5B; cytochrome c oxidase subunit 5b
K02274	309.521	250.551	274.695	385.41	266.961	coxA; cytochrome c oxidase subunit I [EC:1.9.3.1]
K02275	193.767	158.459	161.287	168.053	137.331	coxB; cytochrome c oxidase subunit II [EC:1.9.3.1]
K02276	180.989	162.83	157.314	199.406	151.007	coxC; cytochrome c oxidase subunit III [EC:1.9.3.1]
K02277	17.62	7.72667	7.46567	11.5133	8.05633	coxD, ctaF; cytochrome c oxidase subunit IV [EC:1.9.3.1]
K02291	86.2217	88.0433	86.554	79.667	63.9103	crtB; phytoene synthase [EC:2.5.1.32]
K02292	0.54	0	0.293333	0	0.255333	crtO; beta-carotene ketolase (CrtO type)
K02295	0.311333	1.258	0.882667	1.07467	1.41667	CRY; cryptochrome
K02297	54.2473	46.3553	47.178	20.9677	40.8003	cyoA; cytochrome o ubiquinol oxidase subunit II [EC:1.10.3.-]
K02298	49.5473	42.599	51.4113	29.8823	40.4227	cyoB; cytochrome o ubiquinol oxidase subunit I [EC:1.10.3.-]
K02299	53.7213	39.2153	45.8813	37.633	38.2563	cyoC; cytochrome o ubiquinol oxidase subunit III [EC:1.10.3.-]
K02300	58.499	45.9637	54.3513	24.3083	53.412	cyoD; cytochrome o ubiquinol oxidase operon protein cyoD
K02301	127.843	113.405	107.738	132.9	98.525	cyoE; protoheme IX farnesyltransferase [EC:2.5.1.-]
K02302	82.8513	62.5133	66.596	51.5183	47.4097	cysG; uroporphyrin-III C-methyltransferase / precorrin-2 dehydrogenase / sirohydrochlorin ferrochelatase [EC:2.1.1.107 1.3.1.76 4.99.1.4]
K02303	92.262	86.3073	79.8203	62.5623	54.1377	cobA; uroporphyrin-III C-methyltransferase [EC:2.1.1.107]
K02304	13.1487	10.3307	8.124	15.226	7.584	MET8; precorrin-2 dehydrogenase / sirohydrochlorin ferrochelatase [EC:1.3.1.76 4.99.1.4]
K02305	9.54033	5.22733	3.43233	3.80267	2.64167	norC; nitric oxide reductase subunit C
K02313	204.848	191.908	183.429	199.911	165.793	dnaA; chromosomal replication initiator protein
K02314	215.826	169.515	178.673	219.851	172.966	dnaB; replicative DNA helicase [EC:3.6.4.12]
K02316	177.56	155.295	158.214	157.314	134.917	dnaG; DNA primase [EC:2.7.7.-]
K02317	1.99067	0.470333	0.156	0.327667	1.14733	dnaT; DNA replication protein DnaT
K02319	0.394	0.284667	0.891	3.06333	3.135	DPA, polB; DNA polymerase I [EC:2.7.7.7]
K02320	0	0.138	0	0.772333	0	POLA1; DNA polymerase alpha subunit A [EC:2.7.7.7]
K02322	0.184667	0.01	0.888667	2.28	0.549	DPB1, polD2; DNA polymerase II large subunit [EC:2.7.7.7]
K02323	0.211667	0.0116667	0.0616667	1.09367	0.649	DPB2, polD1; DNA polymerase II small subunit [EC:2.7.7.7]
K02325	0.164	0.132667	0.608	0.151	0.423	POLE2; DNA polymerase epsilon subunit 2 [EC:2.7.7.7]
K02327	0.464	0.391667	0	0	0.650333	POLD1; DNA polymerase delta subunit 1 [EC:2.7.7.7]
K02328	0	0	0	0	0.602667	POLD2; DNA polymerase delta subunit 2
K02332	0.0776667	0.102333	0.303	0	0.0793333	POLG1, MIP1; DNA polymerase gamma 1 [EC:2.7.7.7]
K02335	284.243	239.8	232.131	281.032	213.221	DPO1, polA; DNA polymerase I [EC:2.7.7.7]
K02337	298.681	254.133	258.655	297.372	224.819	DPO3A1, dnaE; DNA polymerase III subunit alpha [EC:2.7.7.7]
K02338	190.201	158.491	165.214	176.657	140.3	DPO3B, dnaN; DNA polymerase III subunit beta [EC:2.7.7.7]
K02339	72.7847	69.2937	71.2843	42.2773	60.6737	DPO3C, holC; DNA polymerase III subunit chi [EC:2.7.7.7]
K02340	83.7887	78.406	74.29	55.122	55.3337	DPO3D1, holA; DNA polymerase III subunit delta [EC:2.7.7.7]
K02341	93.059	77.7943	72.2247	67.5057	60.2687	DPO3D2, holB; DNA polymerase III subunit delta' [EC:2.7.7.7]
K02342	171.416	173.085	154.66	125.651	126.346	DPO3E, dnaQ; DNA polymerase III subunit epsilon [EC:2.7.7.7]
K02343	173.823	141.811	136.127	154.647	119.856	DPO3G, dnaX; DNA polymerase III subunit gamma/tau [EC:2.7.7.7]
K02344	2.11333	0.631333	0.281667	0.535333	1.107	DPO3P, holD; DNA polymerase III subunit psi [EC:2.7.7.7]
K02345	3.61833	0.587	0.328667	0.817333	2.45933	DPO3T, holE; DNA polymerase III subunit theta [EC:2.7.7.7]
K02350	2.598	4.26467	5.07767	6.49967	4.002	POLZ1, rev3; DNA polymerase zeta [EC:2.7.7.7]
K02354	0	0	0	0	0.175667	FZD4, fz4; frizzled 4
K02361	4.52433	3.12533	3.736	3.64267	5.16533	entC; isochorismate synthase [EC:5.4.4.2]
K02362	3.54267	1.34933	1.038	0.863	3.21433	entD; enterobactin synthetase component D [EC:6.3.2.14 2.7.8.-]
K02363	10.347	5.16967	6.89367	10.7153	9.571	entE, dhbE, vibE, mxcE; 2,3-dihydroxybenzoate-AMP ligase [EC:6.3.2.14 2.7.7.58]
K02364	9.39933	4.496	6.582	2.55533	7.735	entF; enterobactin synthetase component F [EC:6.3.2.14]
K02365	0	0.637	0	0.545333	0.301667	ESP1; separase [EC:3.4.22.49]
K02370	0	0	0	0	0.604667	EXTL3; alpha-1,4-N-acetylglucosaminyltransferase EXTL3 [EC:2.4.1.223 2.4.1.224]
K02371	43.0343	40.188	36.273	33.7257	23.222	fabK; enoyl-[acyl-carrier protein] reductase II [EC:1.3.1.9]
K02372	147.93	120.712	121.033	127.096	97.2487	fabZ; 3-hydroxyacyl-[acyl-carrier-protein] dehydratase [EC:4.2.1.59]
K02375	0	0	0	0	0.745	FZD5_8, fz2; frizzled 5/8
K02377	75.2597	71.658	73.8187	67.1	52.599	TSTA3, fcl; GDP-L-fucose synthase [EC:1.1.1.271]
K02386	42.79	36.7367	32.118	16.2207	25.5953	flgA; flagella basal body P-ring formation protein FlgA
K02387	136.95	117.94	104.789	58.1997	78.06	flgB; flagellar basal-body rod protein FlgB
K02388	93.2247	71.5797	69.2257	52.3303	56.2033	flgC; flagellar basal-body rod protein FlgC
K02389	56.4567	47.042	47.7743	29.7523	35.984	flgD; flagellar basal-body rod modification protein FlgD
K02390	116.55	91.0203	96.808	69.0317	75.3313	flgE; flagellar hook protein FlgE
K02391	66.7547	57.0727	59.2377	32.919	40.072	flgF; flagellar basal-body rod protein FlgF
K02392	101.305	89.494	82.48	84.0177	73.9213	flgG; flagellar basal-body rod protein FlgG
K02393	69.293	63.2153	61.0363	42.6317	43.3637	flgH; flagellar L-ring protein precursor FlgH
K02394	95.0357	71.3137	74.409	60.0187	54.968	flgI; flagellar P-ring protein precursor FlgI
K02396	71.6923	71.1227	63.7123	41.6113	42.378	flgK; flagellar hook-associated protein 1 FlgK
K02397	41.936	38.5477	33.4547	17.9403	26.0067	flgL; flagellar hook-associated protein 3 FlgL
K02398	29.944	25.4827	21.3503	9.45867	22.1227	flgM; negative regulator of flagellin synthesis FlgM
K02399	12.4157	6.647	10.0073	4.14167	6.61267	flgN; flagella synthesis protein FlgN
K02400	112.026	93.929	94.418	80.5393	81.4993	flhA; flagellar biosynthesis protein FlhA
K02401	85.2087	72.3597	69.6507	48.6273	52.0177	flhB; flagellar biosynthetic protein FlhB
K02402	18.2097	18.28	16.0253	5.63333	9.96067	flhC; flagellar transcriptional activator FlhC
K02403	46.173	44.9887	50.8823	12.6037	30.2177	flhD; flagellar transcriptional activator FlhD
K02405	79.336	60.9123	60.876	64.7397	56.1393	fliA; RNA polymerase sigma factor for flagellar operon FliA
K02406	205.524	180.796	172.272	116.428	112.61	fliC; flagellin
K02407	28.2967	24.844	19.685	9.04233	16.3363	fliD; flagellar hook-associated protein 2
K02408	116.945	109.03	81.314	40.4337	60.6637	fliE; flagellar hook-basal body complex protein FliE
K02409	86.433	70.3093	65.8043	45.6657	45.2303	fliF; flagellar M-ring protein FliF
K02410	67.0237	53.1177	56.889	40.0827	47.109	fliG; flagellar motor switch protein FliG
K02411	28.3877	22.1103	20.1943	14.111	15.7077	fliH; flagellar assembly protein FliH
K02412	92.0743	72.987	77.1097	65.463	59.6847	fliI; flagellum-specific ATP synthase [EC:3.6.3.14]
K02413	15.541	14.1567	11.7277	5.68367	14.361	fliJ; flagellar FliJ protein
K02414	15.7667	11.031	8.98767	5.48533	12.0903	fliK; flagellar hook-length control protein FliK
K02416	63.191	49.9563	48.644	33.8323	42.728	fliM; flagellar motor switch protein FliM
K02417	113.503	104.345	99.866	65.3433	72.0347	fliNY, fliN; flagellar motor switch protein FliN/FliY
K02418	27.074	29.1827	16.0933	8.473	14.4437	fliOZ, fliO; flagellar protein FliO/FliZ
K02419	82.2123	66.3403	65.0413	59.9463	55.4417	fliP; flagellar biosynthetic protein FliP
K02420	79.8317	76.6943	64.2727	45.4343	42.9673	fliQ; flagellar biosynthetic protein FliQ
K02421	57.228	46.6767	43.9943	26.1373	33.8077	fliR; flagellar biosynthetic protein FliR
K02422	52.8097	45.7507	40.541	19.5867	34.4357	fliS; flagellar protein FliS
K02423	18.7023	19.9297	11.8723	7.459	5.85133	fliT; flagellar protein FliT
K02424	19.7843	23.1127	22.1073	9.46633	16.4283	fliY; cystine transport system substrate-binding protein
K02428	141.123	118.247	112.505	123.956	99.842	rdgB; XTP/dITP diphosphohydrolase [EC:3.6.1.66]
K02433	352.087	310.008	297.481	348.581	245.045	gatA, QRSL1; aspartyl-tRNA(Asn)/glutamyl-tRNA(Gln) amidotransferase subunit A [EC:6.3.5.6 6.3.5.7]
K02434	168.879	144.324	149.859	194.156	135.001	gatB, PET112; aspartyl-tRNA(Asn)/glutamyl-tRNA(Gln) amidotransferase subunit B [EC:6.3.5.6 6.3.5.7]
K02435	177.722	149.769	131.585	127.735	112.79	gatC, GATC; aspartyl-tRNA(Asn)/glutamyl-tRNA(Gln) amidotransferase subunit C [EC:6.3.5.6 6.3.5.7]
K02437	205.827	172.218	158.271	207.584	180.448	gcvH, GCSH; glycine cleavage system H protein
K02438	185.903	150.573	169.233	190.078	164.933	treX, glgX; glycogen operon protein [EC:3.2.1.-]
K02439	11.0413	3.90833	2.576	2.534	6.78067	glpE; thiosulfate sulfurtransferase [EC:2.8.1.1]
K02446	50.8077	38.5967	39.2577	72.5657	51.919	glpX; fructose-1,6-bisphosphatase II [EC:3.1.3.11]
K02452	15.5973	13.832	13.389	4.96833	8.833	gspC; general secretion pathway protein C
K02453	87.555	77.578	73.0697	52.236	60.011	gspD; general secretion pathway protein D
K02454	127.508	111.06	103.32	110.61	88.444	gspE; general secretion pathway protein E
K02455	59.73	50.424	53.794	35.4843	41.0227	gspF; general secretion pathway protein F
K02456	152.962	126.911	129.986	103.277	96.17	gspG; general secretion pathway protein G
K02457	22.5727	21.4207	23.803	11.611	18.65	gspH; general secretion pathway protein H
K02458	24.816	16.896	14.185	7.10167	15.9967	gspI; general secretion pathway protein I
K02459	23.6337	20.3547	16.189	6.46367	15.6297	gspJ; general secretion pathway protein J
K02460	26.3617	20.8527	21.5227	11.216	17.2167	gspK; general secretion pathway protein K
K02461	22.9277	17.126	16.1797	8.76133	12.951	gspL; general secretion pathway protein L
K02462	16.984	10.0983	14.01	5.355	12.3093	gspM; general secretion pathway protein M
K02464	0	0.330667	0	0	0	gspO; general secretion pathway protein O [EC:3.4.23.43 2.1.1.-]
K02471	97.1413	86.6043	90.6833	69.4087	64.6847	yddA; putative ATP-binding cassette transporter
K02472	22.3853	17.824	20.7827	22.2933	19.9497	wecC; UDP-N-acetyl-D-mannosaminuronic acid dehydrogenase [EC:1.1.1.336]
K02473	16.6913	17.9	13.474	15.2353	8.95433	E5.1.3.7, wbpP; UDP-N-acetylglucosamine 4-epimerase [EC:5.1.3.7]
K02474	67.7767	62.1627	54.1563	51.5313	43.191	wbpO; UDP-N-acetyl-D-galactosamine dehydrogenase [EC:1.1.1.-]
K02487	25.1417	24.1507	18.9063	14.1643	12.7073	pilL; type IV pili sensor histidine kinase and response regulator
K02488	53.9607	46.5993	43.9923	46.2903	34.5317	pleD; two-component system, cell cycle response regulator [EC:2.7.7.65]
K02490	0.707667	0.276	0.0946667	5.42767	4.22567	spo0F; two-component system, response regulator, stage 0 sporulation protein F
K02491	0.046	0.0223333	0.169	2.40333	1.01733	kinA; two-component system, sporulation sensor kinase A [EC:2.7.13.3]
K02492	67.3183	58.9793	52.7487	58.2897	48.6857	hemA; glutamyl-tRNA reductase [EC:1.2.1.70]
K02495	226.845	195.561	172.315	195.46	148.199	hemN, hemZ; oxygen-independent coproporphyrinogen III oxidase [EC:1.3.99.22]
K02496	16.8177	14.1863	10.0963	6.79	9.81433	hemX; uroporphyrin-III C-methyltransferase [EC:2.1.1.107]
K02500	140.711	124.066	115.54	152.065	107.053	hisF; cyclase [EC:4.1.3.-]
K02501	121.469	101.989	101.929	108.138	86.4093	hisH; glutamine amidotransferase [EC:2.4.2.-]
K02502	87.9553	80.8837	73.249	63.3537	42.4197	hisZ; ATP phosphoribosyltransferase regulatory subunit
K02509	28.7603	25.5307	26.1093	19.5743	23.996	hpaH; 2-oxo-hept-3-ene-1,7-dioate hydratase [EC:4.2.1.-]
K02510	101.209	84.0183	92.2527	71.201	66.8113	hpaI, hpcH; 4-hydroxy-2-oxoheptanedioate aldolase [EC:4.1.2.52]
K02517	111.807	99.7477	101.759	72.2983	87.4233	lpxL, htrB; Kdo2-lipid IVA lauroyltransferase [EC:2.3.1.241]
K02523	110.264	97.396	99.9333	89.9793	75.2247	ispB; octaprenyl-diphosphate synthase [EC:2.5.1.90]
K02527	78.4703	63.0413	66.606	50.2517	51.4767	kdtA, waaA; 3-deoxy-D-manno-octulosonic-acid transferase [EC:2.4.99.12 2.4.99.13 2.4.99.14 2.4.99.15]
K02535	113.92	95.5147	93.6003	85.002	78.2103	lpxC; UDP-3-O-[3-hydroxymyristoyl] N-acetylglucosamine deacetylase [EC:3.5.1.108]
K02536	98.6673	92.8613	83.0087	73.8723	61.7107	lpxD; UDP-3-O-[3-hydroxymyristoyl] glucosamine N-acyltransferase [EC:2.3.1.191]
K02537	0.537667	0.357667	0.958667	0.180667	0.427	MAD2; mitotic spindle assembly checkpoint protein MAD2
K02540	0.451667	1.56267	1.439	1.754	1.24333	MCM2; DNA replication licensing factor MCM2 [EC:3.6.4.12]
K02542	0.123333	0.628667	1.14533	0.344	0.817333	MCM6; DNA replication licensing factor MCM6 [EC:3.6.4.12]
K02548	24.31	18.2267	16.204	32.6243	23.5737	menA; 1,4-dihydroxy-2-naphthoate octaprenyltransferase [EC:2.5.1.74 2.5.1.-]
K02549	34.7937	20.882	23.4147	42.9367	35.846	menC; O-succinylbenzoate synthase [EC:4.2.1.113]
K02551	17.043	13.4067	9.52967	20.0943	13.194	menD; 2-succinyl-5-enolpyruvyl-6-hydroxy-3-cyclohexene-1-carboxylate synthase [EC:2.2.1.9]
K02552	11.9663	6.64567	5.617	13.64	11.6263	menF; menaquinone-specific isochorismate synthase [EC:5.4.4.2]
K02554	26.452	29.5503	31.727	15.4237	20.077	mhpD; 2-keto-4-pentenoate hydratase [EC:4.2.1.80]
K02556	100.37	85.248	88.7723	62.427	74.2967	motA; chemotaxis protein MotA
K02557	146.742	131.577	134.414	105.217	114.042	motB; chemotaxis protein MotB
K02560	1.38133	0.449333	0.201	0.0706667	0.816	lpxM, msbB; lauroyl-Kdo2-lipid IVA myristoyltransferase [EC:2.3.1.243]
K02563	107.481	103.253	90.8	91.677	78.7523	murG; UDP-N-acetylglucosamine--N-acetylmuramyl-(pentapeptide) pyrophosphoryl-undecaprenol N-acetylglucosamine transferase [EC:2.4.1.227]
K02564	57.847	53.9683	44.9233	55.2387	43.9103	nagB, GNPDA; glucosamine-6-phosphate deaminase [EC:3.5.99.6]
K02567	26.3327	20.5653	16.5143	23.4577	14.7353	napA; periplasmic nitrate reductase NapA [EC:1.7.99.4]
K02568	11.1743	8.31833	7.54767	7.62967	3.922	napB; cytochrome c-type protein NapB
K02575	145.003	117.164	121.334	113.336	104.047	NRT, narK, nrtP, nasA; MFS transporter, NNP family, nitrate/nitrite transporter
K02577	0	0	0	0	0.771333	NDST2; heparan sulfate N-deacetylase/N-sulfotransferase NDST2 [EC:3.1.1.- 2.8.2.-]
K02584	33.12	24.4753	27.403	47.2903	19.6763	nifA; Nif-specific regulatory protein
K02586	5.62967	2.584	2.782	2.00067	1.249	nifD; nitrogenase molybdenum-iron protein alpha chain [EC:1.18.6.1]
K02588	4.784	3.16967	3.34133	3.164	3.09167	nifH; nitrogenase iron protein NifH [EC:1.18.6.1]
K02591	4.78	2.587	1.91567	1.45167	1.218	nifK; nitrogenase molybdenum-iron protein beta chain [EC:1.18.6.1]
K02594	1.594	1.42367	1.37467	2.33733	1.65167	nifV; homocitrate synthase NifV [EC:2.3.3.14]
K02604	0	0.790333	0.377333	0.687333	0.510333	ORC2; origin recognition complex subunit 2
K02607	0.285333	0.880333	0.397333	0.579333	0.124333	ORC5; origin recognition complex subunit 5
K02608	0.158	0.285667	1.06733	0.366	0.149667	ORC6; origin recognition complex subunit 6
K02609	43.6083	39.4533	35.3997	46.042	33.6807	paaA; ring-1,2-phenylacetyl-CoA epoxidase subunit PaaA [EC:1.14.13.149]
K02610	43.9	40.4217	34.251	39.989	29.2873	paaB; ring-1,2-phenylacetyl-CoA epoxidase subunit PaaB
K02611	45.1897	34.9053	32.0857	35.6313	26.9163	paaC; ring-1,2-phenylacetyl-CoA epoxidase subunit PaaC [EC:1.14.13.149]
K02612	38.815	32.5257	31.174	36.4807	23.107	paaD; ring-1,2-phenylacetyl-CoA epoxidase subunit PaaD
K02613	39.9603	33.7463	34.1477	30.6657	25.6807	paaE; ring-1,2-phenylacetyl-CoA epoxidase subunit PaaE
K02614	39.8727	36.16	35.965	31.7893	31.3193	paaI; acyl-CoA thioesterase [EC:3.1.2.-]
K02615	2.38367	2.07633	1.35833	1.164	1.51167	paaJ; 3-oxo-5,6-didehydrosuberyl-CoA/3-oxoadipyl-CoA thiolase [EC:2.3.1.223 2.3.1.174]
K02618	47.9287	41.9873	37.675	45.0357	32.436	paaZ; oxepin-CoA hydrolase / 3-oxo-5,6-dehydrosuberyl-CoA semialdehyde dehydrogenase [EC:3.3.2.12 1.2.1.91]
K02619	24.797	20.0883	16.0983	15.774	19.804	pabC; 4-amino-4-deoxychorismate lyase [EC:4.1.3.38]
K02626	14.2897	8.19233	12.684	21.5973	12.9493	pdaD; arginine decarboxylase [EC:4.1.1.19]
K02634	3.41233	9.655	7.786	10.528	8.345	petA; apocytochrome f
K02635	10.6047	26.164	25.256	37.7593	30.4897	petB; cytochrome b6
K02636	13.0983	8.259	11.6607	23.0037	10.7337	petC; cytochrome b6-f complex iron-sulfur subunit [EC:1.10.9.1]
K02637	6.10267	16.0317	14.571	21.8933	16.181	petD; cytochrome b6-f complex subunit 4
K02638	4.81267	2.29433	2.82267	6.85233	1.59767	petE; plastocyanin
K02639	1.60133	0.963	1.043	0.718667	0.379667	petF; ferredoxin
K02640	14.505	41.2777	31.616	44.084	34.2523	petG; cytochrome b6-f complex subunit 5
K02641	0.631667	3.07567	2.80633	1.146	0.457667	petH; ferredoxin--NADP+ reductase [EC:1.18.1.2]
K02650	106.907	78.5477	72.5403	80.941	69.5293	pilA; type IV pilus assembly protein PilA
K02651	268.431	302.463	296.852	156.192	199.416	flp, pilA; pilus assembly protein Flp/PilA
K02657	37.9893	36.427	29.0813	30.91	30.1103	pilG; twitching motility two-component system response regulator PilG
K02658	49.6367	37.817	31.7197	30.2007	40.1007	pilH; twitching motility two-component system response regulator PilH
K02659	15.203	12.671	9.741	7.18033	10.4543	pilI; twitching motility protein PilI
K02660	26.722	21.993	18.183	17.4983	15.1387	pilJ; twitching motility protein PilJ
K02661	0	0	0	0	0.150667	pilK; type IV pilus assembly protein PilK
K02667	63.7753	50.5133	40.5267	53.1497	31.8157	pilR, pehR; two-component system, NtrC family, response regulator PilR
K02668	26.5537	22.66	21.3833	21.485	19.3263	pilS, pehS; two-component system, NtrC family, sensor histidine kinase PilS [EC:2.7.13.3]
K02677	0	0	0	0	0.280667	PRKCA; classical protein kinase C alpha type [EC:2.7.11.13]
K02678	0	0	0	0	0.613333	ETS, pnt; c-ets proto-oncogene protein
K02683	0.048	0	0.152	0.183333	0.509667	priS, pri1, priA; DNA primase small subunit [EC:2.7.7.-]
K02686	5.41133	8.38567	5.84733	1.19333	3.14533	priB; primosomal replication protein N
K02689	3.02167	6.534	6.435	7.323	6.712	psaA; photosystem I P700 chlorophyll a apoprotein A1
K02690	3.48867	6.79467	6.49433	8.006	7.27867	psaB; photosystem I P700 chlorophyll a apoprotein A2
K02691	9.33733	30.3507	19.6217	22.9323	22.3577	psaC; photosystem I subunit VII
K02696	0.977	0.436333	0.925	2.07567	0.174	psaI; photosystem I subunit VIII
K02697	13.9963	72.478	46.1893	65.909	55.3467	psaJ; photosystem I subunit IX
K02703	6.89067	14.7237	13.4707	16.094	14.5243	psbA; photosystem II P680 reaction center D1 protein
K02704	2.964	6.43	5.12267	7.16433	6.748	psbB; photosystem II CP47 chlorophyll apoprotein
K02705	3.008	5.635	5.19733	6.717	5.824	psbC; photosystem II CP43 chlorophyll apoprotein
K02706	2.83933	7.09433	5.746	7.75633	6.70467	psbD; photosystem II P680 reaction center D2 protein
K02707	9.04733	24.4013	20.9237	32.8103	22.597	psbE; photosystem II cytochrome b559 subunit alpha
K02708	4.19533	11.001	7.62233	12.5647	7.47667	psbF; photosystem II cytochrome b559 subunit beta
K02709	17.0173	68.6133	42.9357	59.9063	55.3067	psbH; photosystem II PsbH protein
K02710	9.72533	30.005	31.708	40.1397	27.108	psbI; photosystem II PsbI protein
K02711	12.5903	49.4677	41.6557	44.3367	39.8657	psbJ; photosystem II PsbJ protein
K02712	6.84367	33.0497	23.377	29.7183	19.8253	psbK; photosystem II PsbK protein
K02724	11.0087	42.813	27.3553	29.3997	31.3173	psbZ; photosystem II PsbZ protein
K02726	0	0	0.212	0.122333	0.686	PSMA2; 20S proteasome subunit alpha 2 [EC:3.4.25.1]
K02728	0.014	0.0973333	0.0616667	0.210333	0.114667	PSMA4; 20S proteasome subunit alpha 3 [EC:3.4.25.1]
K02730	0.472	0.840333	0.749667	1.448	0.947667	PSMA6; 20S proteasome subunit alpha 1 [EC:3.4.25.1]
K02731	1.41	2.526	1.821	1.61233	2.602	PSMA7; 20S proteasome subunit alpha 4 [EC:3.4.25.1]
K02735	0	0	0	0	0.520667	PSMB3; 20S proteasome subunit beta 3 [EC:3.4.25.1]
K02736	0.235	0.350333	0.701	0.54	0.774	PSMB4; 20S proteasome subunit beta 7 [EC:3.4.25.1]
K02739	0.266333	0.990333	0.647333	0.635	0.706667	PSMB7; 20S proteasome subunit beta 2 [EC:3.4.25.1]
K02744	1.51833	0.528333	1.55967	2.26267	0.553667	PTS-Aga-EIIA, agaF; PTS system, N-acetylgalactosamine-specific IIA component [EC:2.7.1.-]
K02745	1.85	1.12167	1.303	0.333667	0.271333	PTS-Aga-EIIB, agaV; PTS system, N-acetylgalactosamine-specific IIB component [EC:2.7.1.-]
K02746	0.962333	0.364333	0.0143333	0.0793333	0.422	PTS-Aga-EIIC, agaW; PTS system, N-acetylgalactosamine-specific IIC component
K02747	1.05833	0.413333	0.174	0.3	0.309333	PTS-Aga-EIID, agaE; PTS system, N-acetylgalactosamine-specific IID component
K02749	0.408	0.678	0.434667	0.476	0.116667	PTS-Glv-EIIB, glvB; PTS system, alpha-glucoside-specific IIB component [EC:2.7.1.-]
K02750	1.425	0.265333	0.530333	0.283333	0.537	PTS-Glv-EIIC, glvC; PTS system, alpha-glucoside-specific IIC component
K02752	1.86533	0.546333	0.333	0.592	0.255667	PTS-Asc-EIIB, ascF; PTS system, arbutin/cellobiose/salicin-specific IIB component [EC:2.7.1.-]
K02753	0.175	0.118667	0.0213333	0.0403333	0.719333	PTS-Asc-EIIC, ascF; PTS system, arbutin/cellobiose/salicin-specific IIC component
K02755	0.598667	0.165333	0.175	0.955667	0.363333	PTS-Bgl-EIIA, bglF, bglP; PTS system, beta-glucoside-specific IIA component [EC:2.7.1.-]
K02756	2.82333	0.845	0.581667	0.763	0.530667	PTS-Bgl-EIIB, bglF, bglP; PTS system, beta-glucoside-specific IIB component [EC:2.7.1.-]
K02757	1.19867	0.316333	1.72767	0.148	0.539	PTS-Bgl-EIIC, bglF, bglP; PTS system, beta-glucoside-specific IIC component
K02759	10.0347	2.38567	0.880333	1.95567	5.69	PTS-Cel-EIIA, celC, chbA; PTS system, cellobiose-specific IIA component [EC:2.7.1.196 2.7.1.205]
K02760	28.952	7.15567	4.55767	6.24633	13.0843	PTS-Cel-EIIB, celA, chbB; PTS system, cellobiose-specific IIB component [EC:2.7.1.196 2.7.1.205]
K02761	13.6493	4.65967	3	4.53267	7.115	PTS-Cel-EIIC, celB, chbC; PTS system, cellobiose-specific IIC component
K02763	0.811667	0.0276667	0.049	1.02567	0.628333	PTS-Dgl-EIIA, gamP; PTS system, D-glucosamine-specific IIA component [EC:2.7.1.-]
K02764	0.328667	0.241	0	1.183	0.185	PTS-Dgl-EIIB, gamP; PTS system, D-glucosamine-specific IIB component [EC:2.7.1.-]
K02765	1.374	0.0753333	0.179667	0.518	0.0856667	PTS-Dgl-EIIC, gamP; PTS system, D-glucosamine-specific IIC component
K02768	7.301	6.13567	4.206	9.32933	8.87867	PTS-Fru-EIIA, fruB; PTS system, fructose-specific IIA component [EC:2.7.1.202]
K02769	5.79833	3.736	3.461	1.595	4.09767	PTS-Fru-EIIB, fruA; PTS system, fructose-specific IIB component [EC:2.7.1.202]
K02770	9.885	4.64533	3.65167	3.86367	5.349	PTS-Fru-EIIC, fruA; PTS system, fructose-specific IIC component
K02773	0.437	0.783	0.878	0.183667	0.499	PTS-Gat-EIIA, gatA; PTS system, galactitol-specific IIA component [EC:2.7.1.200]
K02774	2.028	0.490667	1.13467	2.56767	2.201	PTS-Gat-EIIB, gatB; PTS system, galactitol-specific IIB component [EC:2.7.1.200]
K02775	3.483	1.19033	2.19467	0.836	1.493	PTS-Gat-EIIC, gatC; PTS system, galactitol-specific IIC component
K02777	3.373	1.658	2.59467	1.77467	5.92333	PTS-Glc-EIIA, crr; PTS system, sugar-specific IIA component [EC:2.7.1.-]
K02778	6.59933	2.157	3.67067	3.15633	3.057	PTS-Glc-EIIB, ptsG; PTS system, glucose-specific IIB component [EC:2.7.1.199]
K02779	2.2	1.12333	0.466333	1.584	1.04033	PTS-Glc-EIIC, ptsG; PTS system, glucose-specific IIC component
K02781	2.88333	1.21333	1.06233	1.20767	0.743667	PTS-Gut-EIIA, srlB; PTS system, glucitol/sorbitol-specific IIA component [EC:2.7.1.198]
K02782	0.722333	0.774333	0.542	1.87033	1.24933	PTS-Gut-EIIB, srlE; PTS system, glucitol/sorbitol-specific IIB component [EC:2.7.1.198]
K02783	4.794	2.03833	1.61267	1.52433	1.73467	PTS-Gut-EIIC, srlA; PTS system, glucitol/sorbitol-specific IIC component
K02784	0.319	0	0.136667	0.305	1.94133	PTS-HPR.PTSH, ptsH; phosphocarrier protein HPr
K02790	5.017	1.985	1.31267	0.464	1.18867	PTS-MalGlc-EIIB, malX; PTS system, maltose/glucose-specific IIB component [EC:2.7.1.199 2.7.1.208]
K02791	3.326	0.406667	0.551667	0.34	1.21333	PTS-MalGlc-EIIC, malX; PTS system, maltose/glucose-specific IIC component
K02793	66.5113	52.6697	56.1207	53.751	38.9623	PTS-Man-EIIA, manX; PTS system, mannose-specific IIA component [EC:2.7.1.191]
K02794	11.7563	6.044	6.36633	10.501	6.613	PTS-Man-EIIB, manX; PTS system, mannose-specific IIB component [EC:2.7.1.191]
K02795	6.141	2.74733	2.79533	5.712	3.16	PTS-Man-EIIC, manY; PTS system, mannose-specific IIC component
K02796	6.81433	2.969	2.13767	6.28	3.454	PTS-Man-EIID, manZ; PTS system, mannose-specific IID component
K02798	6.881	4.564	3.153	6.86767	7.70633	PTS-Mtl-EIIA, mtlA, cmtB; PTS system, mannitol-specific IIA component [EC:2.7.1.197]
K02799	7.048	5.43833	4.969	6.85433	8.02	PTS-Mtl-EIIB, mtlA, cmtA; PTS system, mannitol-specific IIB component [EC:2.7.1.197]
K02800	3.82667	3.94933	3.859	6.946	4.94033	PTS-Mtl-EIIC, mtlA, cmtA; PTS system, mannitol-specific IIC component
K02802	1.30533	0.595	1.19867	2.98067	2.206	PTS-Nag-EIIA, nagE; PTS system, N-acetylglucosamine-specific IIA component [EC:2.7.1.193]
K02803	14.2937	11.8413	17.401	13.7057	16.9557	PTS-Nag-EIIB, nagE; PTS system, N-acetylglucosamine-specific IIB component [EC:2.7.1.193]
K02804	8.25533	4.517	7.33933	5.947	4.77867	PTS-Nag-EIIC, nagE; PTS system, N-acetylglucosamine-specific IIC component
K02806	123.316	105.979	105.708	86.99	70.8173	PTS-Ntr-EIIA, ptsN; PTS system, nitrogen regulatory IIA component [EC:2.7.1.-]
K02809	1.97167	0.761333	1.05367	3.017	1.20267	PTS-Scr-EIIB, scrA, sacP, sacX, ptsS; PTS system, sucrose-specific IIB component [EC:2.7.1.-]
K02810	1.95967	0.484667	0.395	1.72867	0.617333	PTS-Scr-EIIC, scrA, sacP, sacX, ptsS; PTS system, sucrose-specific IIC component
K02812	0	0	0	0	0.256333	PTS-Sor-EIIA, sorF; PTS system, sorbose-specific IIA component [EC:2.7.1.206]
K02813	0.199667	0.0563333	0	0	0.0653333	PTS-Sor-EIIB, sorB; PTS system, sorbose-specific IIB component [EC:2.7.1.206]
K02814	0.410667	0.114667	0.292	0	0	PTS-Sor-EIIC, sorA; PTS system, sorbose-specific IIC component
K02815	0.241333	0.679	0	0.088	0	PTS-Sor-EIID, sorM; PTS system, sorbose-specific IID component
K02818	2.147	0.378667	0.416333	0.131667	0.569	PTS-Tre-EIIB, treB; PTS system, trehalose-specific IIB component [EC:2.7.1.201]
K02819	2.024	0.928667	0.403667	1.687	1.07267	PTS-Tre-EIIC, treB; PTS system, trehalose-specific IIC component
K02821	44.0957	27.576	26.2007	13.1833	25.7093	PTS-Ula-EIIA, ulaC, sgaA; PTS system, ascorbate-specific IIA component [EC:2.7.1.194]
K02822	6.54433	2.541	0.780333	2.19133	2.85167	PTS-Ula-EIIB, ulaB, sgaB; PTS system, ascorbate-specific IIB component [EC:2.7.1.194]
K02823	9.92967	8.80533	8.427	14.898	9.271	pyrDII; dihydroorotate dehydrogenase electron transfer subunit
K02825	78.1317	70.6053	65.0777	104.225	72.7107	pyrR; pyrimidine operon attenuation protein / uracil phosphoribosyltransferase [EC:2.4.2.9]
K02826	0.0973333	0.14	0.151333	4.43467	0.801	qoxA; cytochrome aa3-600 menaquinol oxidase subunit II [EC:1.10.3.12]
K02827	0.0846667	0.0493333	0.142333	1.90367	0.865667	qoxB; cytochrome aa3-600 menaquinol oxidase subunit I [EC:1.10.3.12]
K02828	0.046	0	0	0.457	0.53	qoxC; cytochrome aa3-600 menaquinol oxidase subunit III [EC:1.10.3.12]
K02829	0.145667	0	0	1.084	1.12767	qoxD; cytochrome aa3-600 menaquinol oxidase subunit IV [EC:1.10.3.12]
K02840	0	0.006	0.0326667	0	0.313	waaB, rfaB; UDP-D-galactose:(glucosyl)LPS alpha-1,6-D-galactosyltransferase [EC:2.4.1.-]
K02841	34.3203	30.5723	26.9327	18.8273	18.749	waaC, rfaC; heptosyltransferase I [EC:2.4.-.-]
K02843	52.508	49.6143	42.1387	48.1187	43.9963	waaF, rfaF; heptosyltransferase II [EC:2.4.-.-]
K02844	9.57633	8.63267	7.248	5.573	8.67767	waaG, rfaG; UDP-glucose:(heptosyl)LPS alpha-1,3-glucosyltransferase [EC:2.4.1.-]
K02847	8.94	7.13433	8.13533	2.45867	10.36	waaL, rfaL; O-antigen ligase [EC:2.4.1.-]
K02848	1.535	1.79333	1.145	1.642	2.35633	waaP, rfaP; heptose I phosphotransferase [EC:2.7.1.-]
K02849	17.6273	15.7377	13.632	13.3647	8.675	waaQ, rfaQ; heptosyltransferase III [EC:2.4.-.-]
K02858	18.2273	10.731	9.92033	4.88833	7.56233	ribB, RIB3; 3,4-dihydroxy 2-butanone 4-phosphate synthase [EC:4.1.99.12]
K02863	133.111	111.151	114.814	150.728	105.049	RP-L1, MRPL1, rplA; large subunit ribosomal protein L1
K02864	150.768	125.814	125.529	125.604	96.291	RP-L10, MRPL10, rplJ; large subunit ribosomal protein L10
K02865	0.591667	0.924	1.84267	1.69233	1.03833	RP-L10Ae, RPL10A; large subunit ribosomal protein L10Ae
K02866	0.364667	0.224	0.287667	0.802667	1.10033	RP-L10e, RPL10; large subunit ribosomal protein L10e
K02867	165.989	141.275	135.591	189.718	123.131	RP-L11, MRPL11, rplK; large subunit ribosomal protein L11
K02868	0	0	0	0	0.288	RP-L11e, RPL11; large subunit ribosomal protein L11e
K02869	0.712	0.233667	0.357333	1.35167	1.132	RP-L12, rpl12; large subunit ribosomal protein L12
K02871	189.294	161.899	157.67	212.143	148.636	RP-L13, MRPL13, rplM; large subunit ribosomal protein L13
K02872	0.258667	1.883	1.46767	2.996	1.35433	RP-L13Ae, RPL13A; large subunit ribosomal protein L13Ae
K02873	0.175333	0.495333	0.617	0.366667	0.16	RP-L13e, RPL13; large subunit ribosomal protein L13e
K02874	180.047	170.583	155.591	209.665	148.829	RP-L14, MRPL14, rplN; large subunit ribosomal protein L14
K02876	145.797	124.945	116.878	139.554	95.1173	RP-L15, MRPL15, rplO; large subunit ribosomal protein L15
K02877	0.447333	0.205	0.431333	1.99567	1.76367	RP-L15e, RPL15; large subunit ribosomal protein L15e
K02878	122.31	110.548	107.752	156.921	113.128	RP-L16, MRPL16, rplP; large subunit ribosomal protein L16
K02879	188.702	151.503	145.854	171.385	147.246	RP-L17, MRPL17, rplQ; large subunit ribosomal protein L17
K02881	116.66	114.684	114.429	121.917	103.898	RP-L18, MRPL18, rplR; large subunit ribosomal protein L18
K02882	0.143333	0.537333	0.692	0.986	0.600333	RP-L18Ae, RPL18A; large subunit ribosomal protein L18Ae
K02883	0.122667	0.126	0	1.211	1.14733	RP-L18e, RPL18; large subunit ribosomal protein L18e
K02884	242.271	197.434	195.31	252.276	171.88	RP-L19, MRPL19, rplS; large subunit ribosomal protein L19
K02885	0.23	0.066	0.147	1.03533	0.599	RP-L19e, RPL19; large subunit ribosomal protein L19e
K02886	136.395	136.595	142.831	189.948	129.719	RP-L2, MRPL2, rplB; large subunit ribosomal protein L2
K02887	279.751	315.991	236.58	279.776	200.79	RP-L20, MRPL20, rplT; large subunit ribosomal protein L20
K02888	236.475	210.276	196.305	202.01	175.523	RP-L21, MRPL21, rplU; large subunit ribosomal protein L21
K02889	1.358	0.653667	0.646333	1.48367	1.29067	RP-L21e, RPL21; large subunit ribosomal protein L21e
K02890	88.7337	77.825	79.5567	92.1523	70.8383	RP-L22, MRPL22, rplV; large subunit ribosomal protein L22
K02891	0.315333	0.612333	0.576667	0	0.28	RP-L22e, RPL22; large subunit ribosomal protein L22e
K02892	112.378	117.776	95.4773	133.324	96.5553	RP-L23, MRPL23, rplW; large subunit ribosomal protein L23
K02895	101.926	84.684	75.1503	93.387	67.2143	RP-L24, MRPL24, rplX; large subunit ribosomal protein L24
K02896	0.0646667	0.462	0.333333	0.194	0.0613333	RP-L24e, RPL24; large subunit ribosomal protein L24e
K02897	119.7	106.729	100.265	98.1933	77.406	RP-L25, rplY; large subunit ribosomal protein L25
K02899	234.326	225.559	190.371	201.298	175.187	RP-L27, MRPL27, rpmA; large subunit ribosomal protein L27
K02900	0.253667	0.767667	0.491	1.03433	0.901333	RP-L27Ae, RPL27A; large subunit ribosomal protein L27Ae
K02902	286.916	271.42	239.215	220.324	203.586	RP-L28, MRPL28, rpmB; large subunit ribosomal protein L28
K02904	34.4513	39.097	32.868	40.3603	33.0033	RP-L29, rpmC; large subunit ribosomal protein L29
K02906	134.039	111.891	105.636	142.752	97.7443	RP-L3, MRPL3, rplC; large subunit ribosomal protein L3
K02907	54.024	57.1813	50.362	48.836	33.7133	RP-L30, MRPL30, rpmD; large subunit ribosomal protein L30
K02909	316.285	287.313	245.344	268.014	219.911	RP-L31, rpmE; large subunit ribosomal protein L31
K02910	0.734667	2.61167	1.40467	4.12233	1.78667	RP-L31e, RPL31; large subunit ribosomal protein L31e
K02911	184.875	229.621	219.364	187.14	155.682	RP-L32, MRPL32, rpmF; large subunit ribosomal protein L32
K02912	0.153	0.0616667	0.221	0.367667	1.08533	RP-L32e, RPL32; large subunit ribosomal protein L32e
K02913	177.646	180.282	180.76	175.342	120.056	RP-L33, MRPL33, rpmG; large subunit ribosomal protein L33
K02914	101.191	106.286	96.5507	116.603	66.3733	RP-L34, MRPL34, rpmH; large subunit ribosomal protein L34
K02916	151.487	150.985	132.639	122.246	114.329	RP-L35, MRPL35, rpmI; large subunit ribosomal protein L35
K02917	0.149667	0.256	0.267	0	0.403333	RP-L35Ae, RPL35A; large subunit ribosomal protein L35Ae
K02919	114.766	109.663	129.504	104.137	88.1687	RP-L36, MRPL36, rpmJ; large subunit ribosomal protein L36
K02920	0.303	1.224	0.738	0.541333	0.311667	RP-L36e, RPL36; large subunit ribosomal protein L36e
K02921	0	0	0	0	0.146667	RP-L37Ae, RPL37A; large subunit ribosomal protein L37Ae
K02925	0.176667	0	0.068	0	0.664333	RP-L3e, RPL3; large subunit ribosomal protein L3e
K02926	93.7383	84.2113	78.4663	97.1617	74.7997	RP-L4, MRPL4, rplD; large subunit ribosomal protein L4
K02927	0	0	0.318	0	0	RP-L40e, RPL40; large subunit ribosomal protein L40e
K02929	0.390333	0	0.652	0.941667	2.37367	RP-L44e, RPL44; large subunit ribosomal protein L44e
K02930	1.80867	1.75367	1.91833	3.80633	2.297	RP-L4e, RPL4; large subunit ribosomal protein L4e
K02931	108.02	96.883	95.1167	139.408	89.0623	RP-L5, MRPL5, rplE; large subunit ribosomal protein L5
K02932	0.28	0.928333	0.161	0.677333	1.06933	RP-L5e, RPL5; large subunit ribosomal protein L5e
K02933	121.936	106.304	103.42	137.874	103.06	RP-L6, MRPL6, rplF; large subunit ribosomal protein L6
K02934	0.964	2.05233	1.06267	1.221	1.65667	RP-L6e, RPL6; large subunit ribosomal protein L6e
K02935	246.733	200.883	194.674	246.755	195.03	RP-L7, MRPL12, rplL; large subunit ribosomal protein L7/L12
K02936	0.805	0.0646667	1.04533	1.62733	2.06567	RP-L7Ae, RPL7A; large subunit ribosomal protein L7Ae
K02937	0.643333	3.85433	1.75667	1.54033	2.55267	RP-L7e, RPL7; large subunit ribosomal protein L7e
K02938	0.553667	1.07367	0.868667	1.23267	2.62567	RP-L8e, RPL8; large subunit ribosomal protein L8e
K02939	150.894	128.263	120.771	129.826	111.157	RP-L9, MRPL9, rplI; large subunit ribosomal protein L9
K02941	0.219	0.227667	0.240333	0.422333	0.450333	RP-LP0, RPLP0; large subunit ribosomal protein LP0
K02942	0.452333	0.12	0.965667	0.468667	0.419667	RP-LP1, RPLP1; large subunit ribosomal protein LP1
K02945	178.677	150.953	152.701	169.337	132.168	RP-S1, rpsA; small subunit ribosomal protein S1
K02946	234.845	205.203	195.349	182.436	153.623	RP-S10, MRPS10, rpsJ; small subunit ribosomal protein S10
K02948	154.698	151.175	133.728	175.206	130.574	RP-S11, MRPS11, rpsK; small subunit ribosomal protein S11
K02949	0.188	1.01067	0.813	1.673	1.02167	RP-S11e, RPS11; small subunit ribosomal protein S11e
K02950	258.291	201.087	191.564	233.647	190.638	RP-S12, MRPS12, rpsL; small subunit ribosomal protein S12
K02951	0.227333	0.448667	0.142	0.256333	0.145333	RP-S12e, RPS12; small subunit ribosomal protein S12e
K02952	256.743	211.944	209.988	245.459	187.494	RP-S13, rpsM; small subunit ribosomal protein S13
K02953	0.158333	1.00433	0.549667	0.743333	0.308667	RP-S13e, RPS13; small subunit ribosomal protein S13e
K02954	136.919	117.186	106.199	121.035	115.258	RP-S14, MRPS14, rpsN; small subunit ribosomal protein S14
K02955	0.281	1.44867	2.001	1.91933	1.907	RP-S14e, RPS14; small subunit ribosomal protein S14e
K02956	345.125	349.304	295.227	319.509	283.097	RP-S15, MRPS15, rpsO; small subunit ribosomal protein S15
K02957	0.292	1.11867	0.256333	0.908	0.546667	RP-S15Ae, RPS15A; small subunit ribosomal protein S15Ae
K02959	215.073	163.308	154.499	183.94	145.534	RP-S16, MRPS16, rpsP; small subunit ribosomal protein S16
K02961	132.578	119.931	100.093	117.747	82.2703	RP-S17, MRPS17, rpsQ; small subunit ribosomal protein S17
K02962	0	0.469667	0.46	0.528667	0.725333	RP-S17e, RPS17; small subunit ribosomal protein S17e
K02963	142.273	131.501	109.09	157.366	127.616	RP-S18, MRPS18, rpsR; small subunit ribosomal protein S18
K02964	0.179333	1.62733	0.994	1.05767	0.244	RP-S18e, RPS18; small subunit ribosomal protein S18e
K02965	91.2177	92.056	76.5933	121.017	84.5587	RP-S19, rpsS; small subunit ribosomal protein S19
K02966	0.375667	0.366333	0.226333	2.791	0.823333	RP-S19e, RPS19; small subunit ribosomal protein S19e
K02967	167.294	148.191	139.635	181.601	137.564	RP-S2, MRPS2, rpsB; small subunit ribosomal protein S2
K02968	331.962	319.64	263.747	195.363	209.727	RP-S20, rpsT; small subunit ribosomal protein S20
K02969	0	0.325667	0.337667	1.17867	0.456	RP-S20e, RPS20; small subunit ribosomal protein S20e
K02970	294.716	279.276	264.395	206.357	177.755	RP-S21, MRPS21, rpsU; small subunit ribosomal protein S21
K02973	0	1.188	0.560667	0.774	1.12467	RP-S23e, RPS23; small subunit ribosomal protein S23e
K02974	0	0.555667	0.364	0.302667	1.73033	RP-S24e, RPS24; small subunit ribosomal protein S24e
K02975	0.284667	0.354667	0.843	1.79767	1.14033	RP-S25e, RPS25; small subunit ribosomal protein S25e
K02976	1.54767	0.594	0.903333	3.48167	4.277	RP-S26e, RPS26; small subunit ribosomal protein S26e
K02977	0	0	10.976	0.924	0.964333	RP-S27Ae, RPS27A; small subunit ribosomal protein S27Ae
K02978	0.621	0	0	0.190333	0.783333	RP-S27e, RPS27; small subunit ribosomal protein S27e
K02979	0.874667	1.302	1.96133	1.762	2.28933	RP-S28e, RPS28; small subunit ribosomal protein S28e
K02981	0	0	0	0	0.378	RP-S2e, RPS2; small subunit ribosomal protein S2e
K02982	86.383	78.1	84.0393	108.827	75.8357	RP-S3, rpsC; small subunit ribosomal protein S3
K02983	0	0	0	1.071	0	RP-S30e, RPS30; small subunit ribosomal protein S30e
K02984	1.072	2.50367	2.293	1.86333	2.053	RP-S3Ae, RPS3A; small subunit ribosomal protein S3Ae
K02985	0.292667	0.944	0.364333	0.289333	0.953333	RP-S3e, RPS3; small subunit ribosomal protein S3e
K02986	167.534	151.539	155.011	196.402	144.841	RP-S4, rpsD; small subunit ribosomal protein S4
K02987	0.0163333	0	0.0886667	0.083	1.10567	RP-S4e, RPS4; small subunit ribosomal protein S4e
K02988	114.954	91.052	94.158	126.018	80.768	RP-S5, MRPS5, rpsE; small subunit ribosomal protein S5
K02989	1.178	4.566	3.75	3.56433	2.601	RP-S5e, RPS5; small subunit ribosomal protein S5e
K02990	170.555	155.496	142.515	160.341	130.238	RP-S6, MRPS6, rpsF; small subunit ribosomal protein S6
K02991	2.54133	4.51833	2.55433	5.046	6.15133	RP-S6e, RPS6; small subunit ribosomal protein S6e
K02992	154.175	161.049	161.088	181.81	148.354	RP-S7, MRPS7, rpsG; small subunit ribosomal protein S7
K02994	181.841	154.006	162.659	212.385	144.164	RP-S8, rpsH; small subunit ribosomal protein S8
K02995	0.401333	0.0563333	0.316667	3.36967	2.922	RP-S8e, RPS8; small subunit ribosomal protein S8e
K02996	187.344	167.867	159.947	199.601	127.725	RP-S9, MRPS9, rpsI; small subunit ribosomal protein S9
K02998	0.149333	0.936	0.771333	0.307	1.42833	RP-SAe, RPSA; small subunit ribosomal protein SAe
K03002	0	0	0.172	0.388	1.21367	RPA2, POLR1B; DNA-directed RNA polymerase I subunit RPA2 [EC:2.7.7.6]
K03006	0.149667	0.464	0.252333	1.31633	0.998333	RPB1, POLR2A; DNA-directed RNA polymerase II subunit RPB1 [EC:2.7.7.6]
K03010	1.288	3.36467	1.02667	2.38	3.90367	RPB2, POLR2B; DNA-directed RNA polymerase II subunit RPB2 [EC:2.7.7.6]
K03011	2.31267	2.838	1.178	1.54333	2.69533	RPB3, POLR2C; DNA-directed RNA polymerase II subunit RPB3
K03014	1.03	0.966	0.635333	0.505333	1.525	RPB6, POLR2F; DNA-directed RNA polymerases I, II, and III subunit RPABC2
K03016	1.002	2.10467	0.372	0.582333	1.66633	RPB8, POLR2H; DNA-directed RNA polymerases I, II, and III subunit RPABC3
K03018	0.150667	0.237667	0.194	0.122	1.72367	RPC1, POLR3A; DNA-directed RNA polymerase III subunit RPC1 [EC:2.7.7.6]
K03020	0	0	0	0	0.732	RPC19, POLR1D; DNA-directed RNA polymerases I and III subunit RPAC2
K03021	0	0	0	0	1.125	RPC2, POLR3B; DNA-directed RNA polymerase III subunit RPC2 [EC:2.7.7.6]
K03028	1.44	3.01667	0.774333	2.34633	3.77667	PSMD2, RPN1; 26S proteasome regulatory subunit N1
K03029	0.0333333	0.778	0.812	0.333333	1.58933	PSMD4, RPN10; 26S proteasome regulatory subunit N10
K03030	1.10467	3.10433	2.879	1.00133	2.08867	PSMD14, RPN11, POH1; 26S proteasome regulatory subunit N11
K03031	0.593667	1.01833	0.965	1.14267	0.94	PSMD8, RPN12; 26S proteasome regulatory subunit N12
K03032	0.0326667	0.529333	0.248333	0.338333	0.351333	PSMD1, RPN2; 26S proteasome regulatory subunit N2
K03033	0.146333	0.499667	0.192	0.334333	0.45	PSMD3, RPN3; 26S proteasome regulatory subunit N3
K03035	0	0.819333	0.317333	0.929333	0.181667	PSMD12, RPN5; 26S proteasome regulatory subunit N5
K03036	0.0383333	0.244	0.203667	0.346	0	PSMD11, RPN6; 26S proteasome regulatory subunit N6
K03037	0	2.25667	1.11767	2.23833	1.34	PSMD6, RPN7; 26S proteasome regulatory subunit N7
K03039	0.822333	2.05033	0.808667	2.39533	1.67467	PSMD13, RPN9; 26S proteasome regulatory subunit N9
K03040	141.297	122.577	122.85	161.059	112.2	rpoA; DNA-directed RNA polymerase subunit alpha [EC:2.7.7.6]
K03041	0.176333	0.0823333	0.205333	1.601	0.628	rpoA1; DNA-directed RNA polymerase subunit A' [EC:2.7.7.6]
K03043	261.56	231.016	237.362	287.552	216.886	rpoB; DNA-directed RNA polymerase subunit beta [EC:2.7.7.6]
K03044	0	0	0	0.298	0	rpoB1; DNA-directed RNA polymerase subunit B' [EC:2.7.7.6]
K03046	249.467	242.734	234.855	305.366	233.81	rpoC; DNA-directed RNA polymerase subunit beta' [EC:2.7.7.6]
K03047	0.0243333	0.145333	0.116	0.877	0.207333	rpoD; DNA-directed RNA polymerase subunit D [EC:2.7.7.6]
K03048	0.271333	0	0.068	1.84167	1.32933	rpoE; DNA-directed RNA polymerase subunit delta
K03049	0.195333	0.232	0.289	0.432	0.607667	rpoE1; DNA-directed RNA polymerase subunit E' [EC:2.7.7.6]
K03050	0	0	0.181333	0.909	0.759	rpoE2; DNA-directed RNA polymerase subunit E" [EC:2.7.7.6]
K03051	0.420333	0	0.12	0.439	0.698	rpoF; DNA-directed RNA polymerase subunit F [EC:2.7.7.6]
K03053	0	0.134667	0.318	0	0.933333	rpoH; DNA-directed RNA polymerase subunit H [EC:2.7.7.6]
K03057	0.391667	0.122333	0.125	1.044	0.271333	rpoM, tfs; DNA-directed RNA polymerase subunit M
K03058	0.135	0.122333	0.802333	0.871667	1.56767	rpoN; DNA-directed RNA polymerase subunit N [EC:2.7.7.6]
K03060	186.892	167.43	152.523	157.125	137.612	rpoZ; DNA-directed RNA polymerase subunit omega [EC:2.7.7.6]
K03062	1.47233	3.19267	2.45133	3.57667	2.878	PSMC1, RPT2; 26S proteasome regulatory subunit T2
K03063	0	1.062	0.191333	1.06833	0.64	PSMC4, RPT3; 26S proteasome regulatory subunit T3
K03064	0.721667	1.65	0.541	0.888667	0.737	PSMC6, RPT4; 26S proteasome regulatory subunit T4
K03065	0.433333	0.866667	0.857333	0.575	1.308	PSMC3, RPT5; 26S proteasome regulatory subunit T5
K03066	0	0	0	0	0.503667	PSMC5, RPT6; 26S proteasome regulatory subunit T6
K03068	0	0	0	0	0.819	LRP5_6; low density lipoprotein receptor-related protein 5/6
K03070	278.067	232.639	236.882	293.165	217.755	secA; preprotein translocase subunit SecA
K03071	93.7053	89.1787	93.1493	57.8627	55.961	secB; preprotein translocase subunit SecB
K03072	132.539	108.878	110.849	137.491	92.8157	secD; preprotein translocase subunit SecD
K03073	118.322	121.749	106.905	103.462	94.5013	secE; preprotein translocase subunit SecE
K03074	108.615	87.53	88.213	96.1973	76.0077	secF; preprotein translocase subunit SecF
K03075	165.307	125.388	126.327	102.896	101.82	secG; preprotein translocase subunit SecG
K03076	161.713	139.606	141.225	188.883	132.788	secY; preprotein translocase subunit SecY
K03077	3.32933	1.275	2.17667	1.704	3.17933	ulaF, sgaE; L-ribulose-5-phosphate 4-epimerase [EC:5.1.3.4]
K03078	1.90767	0.316667	0.455333	0.118333	0.125	ulaD, sgaH; 3-dehydro-L-gulonate-6-phosphate decarboxylase [EC:4.1.1.85]
K03079	1.12467	0.0873333	0.231667	0.0196667	0.222667	ulaE, sgaU; L-ribulose-5-phosphate 3-epimerase [EC:5.1.3.22]
K03080	2.312	0.223333	0.254333	0.0673333	0.400667	sgbE; L-ribulose-5-phosphate 4-epimerase [EC:5.1.3.4]
K03081	1.25167	0.085	0.147667	0.098	0.036	sgbH; 3-dehydro-L-gulonate-6-phosphate decarboxylase [EC:4.1.1.85]
K03082	7.75633	4.49333	5.68133	4.63567	5.02067	sgbU; hexulose-6-phosphate isomerase [EC:5.-.-.-]
K03083	0.338333	0.856333	0.163	0.163	0.154	GSK3B; glycogen synthase kinase 3 beta [EC:2.7.11.26]
K03087	19.3057	15.9263	15.7397	20.5757	15.9277	SIG2, rpoS; RNA polymerase nonessential primary-like sigma factor
K03092	200.936	175.663	169.377	161.495	134.824	SIG54, rpoN; RNA polymerase sigma-54 factor
K03094	1.117	1.69333	0.567	1.26333	1.54867	SKP1, CBF3D; S-phase kinase-associated protein 1
K03097	0.543333	0.638333	0.982	1.161	1.304	CSNK2A; casein kinase II subunit alpha [EC:2.7.11.1]
K03100	204.483	171.458	174.386	201.409	164.282	lepB, TPP; signal peptidase I [EC:3.4.21.89]
K03101	106.145	96.7403	94.0083	84.7763	73.356	lspA; signal peptidase II [EC:3.4.23.36]
K03103	0	0.473333	0.423	0.507333	0.365667	MINPP1; multiple inositol-polyphosphate phosphatase / 2,3-bisphosphoglycerate 3-phosphatase [EC:3.1.3.62 3.1.3.80]
K03105	0.865	0.970667	1.14167	1.81133	1.28	SRP19; signal recognition particle subunit SRP19
K03106	192.487	163.149	164.711	213.673	159.64	SRP54, ffh; signal recognition particle subunit SRP54 [EC:3.6.5.4]
K03107	0	0.542	0.127	0	0.857667	SRP68; signal recognition particle subunit SRP68
K03110	156.359	125.995	123.451	153.377	117.893	ftsY; fused signal recognition particle receptor
K03111	347.518	332.107	287.977	252.012	216.576	ssb; single-strand DNA-binding protein
K03113	32.2787	36.9523	28.369	23.0973	24.028	EIF1, SUI1; translation initiation factor 1
K03115	1.30067	2.91367	1.451	4.82233	3.90733	CSNK2B; casein kinase II subunit beta
K03116	199.829	182.946	159.993	164.035	130.248	tatA; sec-independent protein translocase protein TatA
K03117	83.291	76.174	73.4247	63.5557	61.768	tatB; sec-independent protein translocase protein TatB
K03118	103.616	92.8027	83.616	85.4697	72.6813	tatC; sec-independent protein translocase protein TatC
K03119	207.261	174.397	180.66	154.168	135.228	tauD; taurine dioxygenase [EC:1.14.11.17]
K03120	0.567333	0.283667	0.768333	1.999	2.36833	TBP, tbp; transcription initiation factor TFIID TATA-box-binding protein
K03124	1.25033	1.48	2.83033	8.74333	4.89733	TFIIB, GTF2B, SUA7, tfb; transcription initiation factor TFIIB
K03125	0.156	1.78167	1.12033	1.06967	0.144	TAF1; transcription initiation factor TFIID subunit 1
K03126	0.721667	0.931	1.63467	0.867333	0.416333	TAF12; transcription initiation factor TFIID subunit 12
K03131	0	0.377	1.044	0	0.461	TAF6; transcription initiation factor TFIID subunit 6
K03133	0.471	0.718333	0.825	0.586333	0.61	TAF9B, TAF9; transcription initiation factor TFIID subunit 9B
K03136	0.0376667	0.0333333	0.0656667	2.68833	0.803667	TFIIE1, GTF2E1, TFA1, tfe; transcription initiation factor TFIIE subunit alpha
K03143	0	0	0	0	0.827667	TFIIH3, GTF2H3, TFB4; transcription initiation factor TFIIH subunit 3
K03144	0	0	0	0	0.544333	TFIIH4, GTF2H4, TFB2; transcription initiation factor TFIIH subunit 4
K03146	1.22867	1.357	1.27967	3.54533	1.69767	THI4, THI1; thiamine thiazole synthase
K03147	140.345	123.865	129.687	131.558	102.377	thiC; phosphomethylpyrimidine synthase [EC:4.1.99.17]
K03148	2.509	0.777333	0.609667	0.431667	0.846667	thiF; sulfur carrier protein ThiS adenylyltransferase [EC:2.7.7.73]
K03149	118.14	101.179	97.672	114.009	84.3093	thiG; thiazole synthase [EC:2.8.1.10]
K03150	5.78767	5.47767	5.67767	4.73133	3.13433	thiH; 2-iminoacetate synthase [EC:4.1.99.19]
K03151	9.89633	7.49933	5.98367	11.1363	8.73567	thiI; thiamine biosynthesis protein ThiI
K03153	63.5953	51.1033	45.8717	48.834	40.738	thiO; glycine oxidase [EC:1.4.3.19]
K03154	40.573	35.3077	34.5107	35.315	32.9617	thiS; sulfur carrier protein
K03178	0.203667	0.206333	0.432333	0.296667	0.701333	UBE1, UBA1; ubiquitin-activating enzyme E1 [EC:6.2.1.45]
K03179	130.278	117.272	107.064	100.029	86.6737	ubiA; 4-hydroxybenzoate polyprenyltransferase [EC:2.5.1.39]
K03181	11.7837	9.468	8.78767	6.22733	8.42267	ubiC; chorismate--pyruvate lyase [EC:4.1.3.40]
K03182	117.773	101.11	93.2233	126.978	82.7647	ubiD; 4-hydroxy-3-polyprenylbenzoate decarboxylase [EC:4.1.1.98]
K03183	145.799	120.63	113.106	118.437	94.3877	ubiE; demethylmenaquinone methyltransferase / 2-methoxy-6-polyprenyl-1,4-benzoquinol methylase [EC:2.1.1.163 2.1.1.201]
K03184	5.79833	1.41033	1.04033	0.997333	4.75633	ubiF; 2-octaprenyl-3-methyl-6-methoxy-1,4-benzoquinol hydroxylase [EC:1.14.13.-]
K03185	106.189	90.7367	84.95	58.0557	60.2027	ubiH; 2-octaprenyl-6-methoxyphenol hydroxylase [EC:1.14.13.-]
K03186	88.4	69.7987	77.3473	73.6067	60.3243	ubiX, PAD1; flavin prenyltransferase [EC:2.5.1.129]
K03194	13.1513	16.257	13.4273	3.157	8.01167	virB1; type IV secretion system protein VirB1
K03195	75.1637	74.8933	72.1177	23.365	41.4053	virB10, lvhB10; type IV secretion system protein VirB10
K03196	93.788	93.5143	88.4387	40.05	49.845	virB11, lvhB11; type IV secretion system protein VirB11
K03197	87.6783	95.911	74.4343	26.0903	42.6253	virB2, lvhB2; type IV secretion system protein VirB2
K03198	63.431	64.5383	47.8647	17.8783	28.645	virB3, lvhB3; type IV secretion system protein VirB3
K03199	129.645	127.433	125.607	53.0643	79.7853	virB4, lvhB4; type IV secretion system protein VirB4
K03200	56.9897	58.0083	53.8427	24.645	33.8087	virB5, lvhB5; type IV secretion system protein VirB5
K03201	24.4123	23.0643	20.2303	7.20433	11.2983	virB6, lvhB6; type IV secretion system protein VirB6
K03202	2.065	2.91133	1.77267	1.15733	1.18733	virB7, lvhB7; type IV secretion system protein VirB7
K03203	23.4913	26.651	23.625	6.78033	15.21	virB8, lvhB8; type IV secretion system protein VirB8
K03204	62.435	62.141	64.623	24.943	35.707	virB9, lvhB9; type IV secretion system protein VirB9
K03205	101.162	99.9517	93.8527	38.041	56.52	virD4, lvhD4; type IV secretion system protein VirD4
K03210	194.116	175.952	162.848	125.855	115.325	yajC; preprotein translocase subunit YajC
K03217	125.592	108.88	103.357	110.818	81.949	yidC, spoIIIJ, OXA1; YidC/Oxa1 family membrane protein insertase
K03219	4.37067	5.84333	6.28833	2.28733	3.96967	yscC, sctC; type III secretion protein C
K03221	0.417667	0.143667	0.212667	0.561667	0.407333	yscF, sctF; type III secretion protein F
K03222	5.752	5.92833	4.99	1.73533	3.46433	yscJ, sctJ, hrcJ; type III secretion protein J
K03223	0.523667	1.07933	1.613	0.0283333	1.065	yscL, sctL; type III secretion protein L
K03224	8.684	8.688	9.78967	5.40667	4.97867	yscN, sctN, hrcN; ATP synthase in type III secretion protein N [EC:3.6.3.14]
K03225	0.68	0.637333	1.31233	0.645333	1.02467	yscQ, sctQ, hrcQ; type III secretion protein Q
K03226	9.99067	11.257	10.0117	4.947	4.39533	yscR, sctR, hrcR; type III secretion protein R
K03227	2.693	2.94633	1.825	0.326667	1.532	yscS, sctS, hrcS; type III secretion protein S
K03228	4.108	5.85633	4.88067	0.979333	1.843	yscT, sctT, hrcT; type III secretion protein T
K03229	5.296	5.15933	6.41033	3.85333	2.84733	yscU, sctU, hrcU; type III secretion protein U
K03230	11.7477	11.87	11.776	9.64867	7.113	yscV, sctV, hrcV; type III secretion protein V
K03231	1.462	3.30967	2.951	4.72533	4.338	EEF1A; elongation factor 1-alpha
K03233	0.330333	1.111	0.812	1.13533	0.154	EEF1G; elongation factor 1-gamma
K03234	3.54333	6.10367	4.155	8.449	5.34367	EEF2; elongation factor 2
K03236	0.266667	0.733667	1.089	1.784	1.541	EIF1A; translation initiation factor 1A
K03237	0.511333	0.36	0.378333	1.56567	0.452333	EIF2S1; translation initiation factor 2 subunit 1
K03238	0.635	0.624333	0.600333	1.31233	1.39333	EIF2S2; translation initiation factor 2 subunit 2
K03239	0.791333	2.97067	1.67667	2.21133	1.63467	EIF2B1; translation initiation factor eIF-2B subunit alpha
K03240	1.094	3.448	1.79767	3.02967	1.55933	EIF2B5; translation initiation factor eIF-2B subunit epsilon
K03242	1.33467	2.28467	2.223	4.24467	2.29633	EIF2S3; translation initiation factor 2 subunit 3
K03243	1.13433	1.49167	1.45067	4.041	2.66533	EIF5B; translation initiation factor 5B
K03246	0	0.550333	0.125333	0	0	EIF3I; translation initiation factor 3 subunit I
K03247	0.251333	0.851	1.41833	0.807	0.779333	EIF3H; translation initiation factor 3 subunit H
K03248	0.887667	1.62067	0.938333	1.93133	0.716667	EIF3G; translation initiation factor 3 subunit G
K03249	0.301	0.740333	0.685	0.757667	0.363	EIF3F; translation initiation factor 3 subunit F
K03251	1.29633	2.50333	2.39333	2.266	2.61033	EIF3D; translation initiation factor 3 subunit D
K03252	0	0	0	0	0.394	EIF3C; translation initiation factor 3 subunit C
K03253	1.891	4.63033	2.25433	2.94233	3.11967	EIF3B; translation initiation factor 3 subunit B
K03254	0.196	0.454667	0	0.549333	0.736	EIF3A; translation initiation factor 3 subunit A
K03257	1.83933	3.477	3.11733	3.86433	2.25033	EIF4A; translation initiation factor 4A
K03259	0	1.99733	0.64	0.296667	1.376	EIF4E; translation initiation factor 4E
K03260	1.24933	1.62267	1.43733	1.396	2.34867	EIF4G; translation initiation factor 4G
K03262	0	0.748667	0	0.160667	0.432	EIF5; translation initiation factor 5
K03264	0.402	0.557	0.583667	1.71733	1.33367	EIF6; translation initiation factor 6
K03265	0.114667	0.326	0.1	0.613333	0.844333	ETF1, ERF1; peptide chain release factor subunit 1
K03269	44.6003	36.3713	25.9457	27.3877	24.583	lpxH; UDP-2,3-diacylglucosamine hydrolase [EC:3.6.1.54]
K03270	51.8333	43.6203	35.507	33.106	34.6457	kdsC; 3-deoxy-D-manno-octulosonate 8-phosphate phosphatase (KDO 8-P phosphatase) [EC:3.1.3.45]
K03271	110.195	90.2937	95.182	112.733	85.5467	gmhA, lpcA; D-sedoheptulose 7-phosphate isomerase [EC:5.3.1.28]
K03272	74.9373	61.1417	65.52	72.3047	55.0257	gmhC, hldE, waaE, rfaE; D-beta-D-heptose 7-phosphate kinase / D-beta-D-heptose 1-phosphate adenosyltransferase [EC:2.7.1.167 2.7.7.70]
K03273	70.106	58.8723	57.1037	49.124	42.3093	gmhB; D-glycero-D-manno-heptose 1,7-bisphosphate phosphatase [EC:3.1.3.82 3.1.3.83]
K03274	52.364	50.3153	50.4857	42.8117	42.292	gmhD, rfaD; ADP-L-glycero-D-manno-heptose 6-epimerase [EC:5.1.3.20]
K03275	0	0.135667	0	0	0	waaO, rfaI; UDP-glucose:(glucosyl)LPS alpha-1,3-glucosyltransferase [EC:2.4.1.-]
K03279	0	0.334	0	0	0	waaJ, rfaJ; UDP-glucose:(galactosyl)LPS alpha-1,2-glucosyltransferase [EC:2.4.1.58]
K03283	1.46467	2.774	3.58433	2.70367	4.42533	HSPA1_8; heat shock 70kDa protein 1/8
K03330	0.155333	0.086	0.277667	1.05267	0.115	gatE; glutamyl-tRNA(Gln) amidotransferase subunit E [EC:6.3.5.7]
K03331	0.506	0.937667	0.06	2.79667	1.29633	DCXR; L-xylulose reductase [EC:1.1.1.10]
K03332	2.877	2.75467	2.451	5.101	3.22	fruA; fructan beta-fructosidase [EC:3.2.1.80]
K03333	54.51	50.4977	53.9437	71.3633	59.6633	choD; cholesterol oxidase [EC:1.1.3.6]
K03335	45.9573	42.0877	41.0847	41.8947	40.4933	iolE; inosose dehydratase [EC:4.2.1.44]
K03336	57.9	42.6597	48.613	59.6597	49.9677	iolD; 3D-(3,5/4)-trihydroxycyclohexane-1,2-dione acylhydrolase (decyclizing) [EC:3.7.1.22]
K03337	29.3557	28.4097	26.5373	27.3497	25.999	iolB; 5-deoxy-glucuronate isomerase [EC:5.3.1.30]
K03338	37.686	34.2497	34.7097	37.9133	34.51	iolC; 5-dehydro-2-deoxygluconokinase [EC:2.7.1.92]
K03339	0.101333	0.058	0.0356667	1.38633	0.0286667	iolJ; 6-phospho-5-dehydro-2-deoxy-D-gluconate aldolase [EC:4.1.2.29]
K03340	0	0.228	0	0.873667	0.0796667	dapdh; diaminopimelate dehydrogenase [EC:1.4.1.16]
K03342	30.624	31.749	34.231	16.262	16.726	pabBC; para-aminobenzoate synthetase / 4-amino-4-deoxychorismate lyase [EC:2.6.1.85 4.1.3.38]
K03343	6.94	4.052	1.69767	6.04233	4.62	puo; putrescine oxidase [EC:1.4.3.10]
K03347	0.069	0.188333	0.135667	0.268333	0.199333	CUL1, CDC53; cullin 1
K03348	0.160667	0.600667	1.10733	0.685667	1.176	APC1; anaphase-promoting complex subunit 1
K03349	0	0.399	0.273333	0.710667	0.303333	APC2; anaphase-promoting complex subunit 2
K03350	0.8	1.71033	1.07833	1.284	1.88533	APC3, CDC27; anaphase-promoting complex subunit 3
K03351	0	0.757	0.443	0.147333	0.146667	APC4; anaphase-promoting complex subunit 4
K03353	0.640333	3.02667	2.74533	3.93267	0.878	APC6, CDC16; anaphase-promoting complex subunit 6
K03355	0.315333	0.680667	0.217667	1.21767	0.212667	APC8, CDC23; anaphase-promoting complex subunit 8
K03357	0	0	0	0	0.395667	APC10, DOC1; anaphase-promoting complex subunit 10
K03363	0.317667	0.511667	1.53533	0.953667	1.15133	CDC20; cell division cycle 20, cofactor of APC complex
K03366	16.1593	10.5923	11.1437	4.69467	4.65633	butA, budC; meso-butanediol dehydrogenase / (S,S)-butanediol dehydrogenase / diacetyl reductase [EC:1.1.1.- 1.1.1.76 1.1.1.304]
K03367	2.52	0.618667	1.82567	1.08467	1.67	dltA; D-alanine--poly(phosphoribitol) ligase subunit 1 [EC:6.1.1.13]
K03379	91.266	73.1597	80.979	64.5687	58.2347	chnB; cyclohexanone monooxygenase [EC:1.14.13.22]
K03380	22.5193	22.449	16.788	17.481	18.3493	E1.14.13.7; phenol 2-monooxygenase [EC:1.14.13.7]
K03381	49.962	50.0163	50.8673	36.712	35.3507	catA; catechol 1,2-dioxygenase [EC:1.13.11.1]
K03382	0.711	1.386	1.51533	0.291333	0.784333	atzB; hydroxyatrazine ethylaminohydrolase [EC:3.5.99.3]
K03383	16.226	12.2327	14.316	17.343	10.3367	atzD; cyanuric acid amidohydrolase [EC:3.5.2.15]
K03385	13.6537	10.6177	9.955	15.2267	6.79867	nrfA; nitrite reductase (cytochrome c-552) [EC:1.7.2.2]
K03386	110.118	107.758	107.125	92.7647	78.9337	PRDX2_4, ahpC; peroxiredoxin (alkyl hydroperoxide reductase subunit C) [EC:1.11.1.15]
K03388	0.861667	0.772333	0.591333	0.710333	0.507667	hdrA; heterodisulfide reductase subunit A [EC:1.8.98.1]
K03389	2.26167	1.738	2.61933	3.01733	1.34333	hdrB; heterodisulfide reductase subunit B [EC:1.8.98.1]
K03390	2.25933	1.952	2.09667	3.72267	1.90367	hdrC; heterodisulfide reductase subunit C [EC:1.8.98.1]
K03391	0.920667	0.852333	2.12533	1.29033	0.636667	E1.14.13.50; pentachlorophenol monooxygenase [EC:1.14.13.50]
K03392	55.2007	44.6823	47.225	65.4333	40.317	ACMSD; aminocarboxymuconate-semialdehyde decarboxylase [EC:4.1.1.45]
K03394	26.2997	24.9573	23.4353	18.8437	14.2893	cobI-cbiL; precorrin-2/cobalt-factor-2 C20-methyltransferase [EC:2.1.1.130 2.1.1.151]
K03396	29.881	22.7597	23.5483	22.6137	18.146	gfa; S-(hydroxymethyl)glutathione synthase [EC:4.4.1.22]
K03399	1.48767	1.60667	1.107	2.674	0.893333	cbiE; cobalt-precorrin-7 (C5)-methyltransferase [EC:2.1.1.289]
K03403	2.844	4.17233	3.86667	2.37433	1.54233	chlH, bchH; magnesium chelatase subunit H [EC:6.6.1.1]
K03404	10.0417	9.07767	9.64667	9.167	8.26233	chlD, bchD; magnesium chelatase subunit D [EC:6.6.1.1]
K03405	62.6007	54.039	51.9497	87.6537	58.1263	chlI, bchI; magnesium chelatase subunit I [EC:6.6.1.1]
K03406	597.93	559.298	511.248	296.741	417.811	mcp; methyl-accepting chemotaxis protein
K03407	193.155	167.854	165.02	144.658	130.346	cheA; two-component system, chemotaxis family, sensor kinase CheA [EC:2.7.13.3]
K03408	151.205	139.503	121.168	86.7543	93.7517	cheW; purine-binding chemotaxis protein CheW
K03409	11.328	9.07833	7.25567	5.527	6.879	cheX; chemotaxis protein CheX
K03410	18.679	15.4643	16.7687	15.0883	12.227	cheC; chemotaxis protein CheC
K03411	26.7627	28.1507	22.372	14.9587	18.0817	cheD; chemotaxis protein CheD [EC:3.5.1.44]
K03412	198.556	163.825	160.533	138.818	129.513	cheB; two-component system, chemotaxis family, response regulator CheB [EC:3.1.1.61]
K03413	284.269	263.909	248.977	217.103	177.537	cheY; two-component system, chemotaxis family, response regulator CheY
K03414	26.251	24.1943	22.547	9.889	18.2163	cheZ; chemotaxis protein CheZ
K03415	25.1927	18.6377	14.9733	8.945	20.5283	cheV; two-component system, chemotaxis family, response regulator CheV
K03416	0.577333	0.402667	0.812	1.126	0.0663333	E2.1.3.1-5S; methylmalonyl-CoA carboxyltransferase 5S subunit [EC:2.1.3.1]
K03417	35.549	29.2223	28.6563	29.5933	28.7707	prpB; methylisocitrate lyase [EC:4.1.3.30]
K03418	12.6083	14.195	13.7847	10.513	11.9263	E3.5.1.56; N,N-dimethylformamidase [EC:3.5.1.56]
K03425	5.21367	2.25733	0.612333	0.306	2.11967	tatE; sec-independent protein translocase protein TatE
K03426	63.608	54.9747	55.646	56.6283	49.6963	E3.6.1.22, NUDT12, nudC; NAD+ diphosphatase [EC:3.6.1.22]
K03428	0.906	0.530333	0.411	1.85333	0.176333	bchM, chlM; magnesium-protoporphyrin O-methyltransferase [EC:2.1.1.11]
K03429	5.58433	5.36733	7.00867	10.0557	5.67167	ugtP; processive 1,2-diacylglycerol beta-glucosyltransferase [EC:2.4.1.315]
K03430	28.0747	30.2343	30.3297	25.752	20.8407	phnW; 2-aminoethylphosphonate-pyruvate transaminase [EC:2.6.1.37]
K03431	159.989	129.202	132.825	146.98	111.846	glmM; phosphoglucosamine mutase [EC:5.4.2.10]
K03432	10.2183	10.5743	10.3603	27.7747	16.3927	psmA, prcA; proteasome alpha subunit [EC:3.4.25.1]
K03433	13.5807	10.535	13.644	20.27	18.806	psmB, prcB; proteasome beta subunit [EC:3.4.25.1]
K03456	0.521	1.01167	0.706667	0.901667	0.860333	PPP2R1; serine/threonine-protein phosphatase 2A regulatory subunit A
K03462	18.24	15.253	20.2787	6.959	13.8033	NAMPT; nicotinamide phosphoribosyltransferase [EC:2.4.2.12]
K03464	23.7723	24.918	21.4403	7.96933	20.0037	catC; muconolactone D-isomerase [EC:5.3.3.4]
K03465	70.7963	23.2157	22.63	43.0257	32.5353	thyX, thy1; thymidylate synthase (FAD) [EC:2.1.1.148]
K03469	146.386	128.136	111.274	125.914	93.839	rnhA, RNASEH1; ribonuclease HI [EC:3.1.26.4]
K03470	130.554	116.912	110.38	111.769	98.841	rnhB; ribonuclease HII [EC:3.1.26.4]
K03471	2.87767	3.121	1.91667	2.772	4.42633	rnhC; ribonuclease HIII [EC:3.1.26.4]
K03472	5.70433	3.53467	1.91333	1.547	1.91633	epd; D-erythrose 4-phosphate dehydrogenase [EC:1.2.1.72]
K03473	7.41233	2.95133	1.16	2.774	4.27167	pdxB; erythronate-4-phosphate dehydrogenase [EC:1.1.1.290]
K03474	126.749	112.935	104.855	98.8267	76.1783	pdxJ; pyridoxine 5-phosphate synthase [EC:2.6.99.2]
K03475	5.01633	1.26333	1.197	1.13233	2.43767	PTS-Ula-EIIC, ulaA, sgaT; PTS system, ascorbate-specific IIC component
K03476	2.554	0.307333	0.164333	0.198333	0.409667	ulaG; L-ascorbate 6-phosphate lactonase [EC:3.1.1.-]
K03505	0.178333	1.19133	0.729333	0	0.682333	POLD4; DNA polymerase delta subunit 4
K03515	0	0.185667	0.223667	0.892333	0.0743333	REV1; DNA repair protein REV1 [EC:2.7.7.-]
K03517	143.955	123.748	126.533	146.531	120.414	nadA; quinolinate synthase [EC:2.5.1.72]
K03518	279.995	217.738	250.841	399.498	237.681	coxS; carbon-monoxide dehydrogenase small subunit [EC:1.2.7.4]
K03519	151.817	123.962	134.87	153.151	126.665	coxM, cutM; carbon-monoxide dehydrogenase medium subunit [EC:1.2.7.4]
K03520	400.156	308.623	362.37	475.135	316.062	coxL, cutL; carbon-monoxide dehydrogenase large subunit [EC:1.2.7.4]
K03523	28.8727	26.3643	24.6933	17.1687	19.1313	bioY; biotin transport system substrate-specific component
K03524	70.398	60.7393	54.107	44.3217	41.106	birA; BirA family transcriptional regulator, biotin operon repressor / biotin-[acetyl-CoA-carboxylase] ligase [EC:6.3.4.15]
K03525	77.306	67.2627	65.213	71.908	55.499	coaX; type III pantothenate kinase [EC:2.7.1.33]
K03526	169.655	141.078	145.937	177.89	124.39	gcpE, ispG; (E)-4-hydroxy-3-methylbut-2-enyl-diphosphate synthase [EC:1.17.7.1 1.17.7.3]
K03527	178.768	146.545	157.378	187.787	146.481	ispH, lytB; 4-hydroxy-3-methylbut-2-en-1-yl diphosphate reductase [EC:1.17.7.4]
K03531	199.507	164.265	163.905	197.237	138.768	ftsZ; cell division protein FtsZ
K03532	0	0	0.185333	0	0	torC; trimethylamine-N-oxide reductase (cytochrome c), cytochrome c-type subunit TorC
K03533	0	0.344	0.0663333	0	0.0773333	torD; TorA specific chaperone
K03538	0.302	1.09233	0.781667	0.725	0.132	POP4, RPP29; ribonuclease P protein subunit POP4 [EC:3.1.26.5]
K03540	2.21067	0.923667	1.21833	6.24	1.94633	RPR2, RPP21; ribonuclease P protein subunit RPR2 [EC:3.1.26.5]
K03544	191.295	178.525	176.756	193.862	156.292	clpX, CLPX; ATP-dependent Clp protease ATP-binding subunit ClpX
K03550	116.843	97.3817	89.5387	86.87	70.5083	ruvA; holliday junction DNA helicase RuvA [EC:3.6.4.12]
K03551	160.46	127.876	130.322	164.954	120.075	ruvB; holliday junction DNA helicase RuvB [EC:3.6.4.12]
K03553	173.047	157.009	149.317	199.908	146.505	recA; recombination protein RecA
K03555	243.614	207.754	202.298	215.554	159.501	mutS; DNA mismatch repair protein MutS
K03562	101.701	86.7117	83.9473	87.0087	65.6317	tolQ; biopolymer transport protein TolQ
K03563	80.2047	62.825	59.553	64.186	60.7353	csrA; carbon storage regulator
K03572	198.634	156.761	151.111	165.642	128.678	mutL; DNA mismatch repair protein MutL
K03573	3.50367	0.506	0.174333	1.55367	0.927	mutH; DNA mismatch repair protein MutH
K03575	149.368	127.942	119.027	133.062	103.689	mutY; A/G-specific adenine glycosylase [EC:3.2.2.-]
K03581	47.7597	40.8983	46.5563	61.4337	68.037	recD; exodeoxyribonuclease V alpha subunit [EC:3.1.11.5]
K03582	32.089	19.7743	21.1633	14.9183	23.015	recB; exodeoxyribonuclease V beta subunit [EC:3.1.11.5]
K03583	25.9283	15.5443	17.4463	10.0967	20.12	recC; exodeoxyribonuclease V gamma subunit [EC:3.1.11.5]
K03584	115.5	98.3673	88.3737	81.6993	85.4977	recO; DNA repair protein RecO (recombination protein O)
K03585	193.687	189.131	161.446	107.829	112.19	acrA, mexA, adeI, smeD, mtrC, cmeA; membrane fusion protein, multidrug efflux system
K03587	146.96	125.202	116.718	106.817	96.5253	ftsI; cell division protein FtsI (penicillin-binding protein 3)
K03588	124.461	106.682	108.018	119.673	93.076	ftsW, spoVE; cell division protein FtsW
K03589	50.298	51.1533	47.3177	35.89	34.9727	ftsQ; cell division protein FtsQ
K03590	129.773	105.501	96.0697	97.7577	72.7943	ftsA; cell division protein FtsA
K03594	221.348	194.904	180.753	177.899	167.516	bfr; bacterioferritin [EC:1.16.3.1]
K03596	213.698	168.279	171.434	243.038	165.6	lepA; GTP-binding protein LepA
K03601	142.39	113.162	105.807	101.393	83.3697	xseA; exodeoxyribonuclease VII large subunit [EC:3.1.11.6]
K03602	123.84	130.373	107.099	82.432	91.468	xseB; exodeoxyribonuclease VII small subunit [EC:3.1.11.6]
K03620	1.48267	1.665	1.15633	1.324	2.76633	hyaC; Ni/Fe-hydrogenase 1 B-type cytochrome subunit
K03621	132.872	111.354	109.356	119.037	85.9957	plsX; glycerol-3-phosphate acyltransferase PlsX [EC:2.3.1.15]
K03628	185.635	158.16	157.616	199.414	162.777	rho; transcription termination factor Rho
K03629	109.98	94.783	89.013	83.3867	72.5223	recF; DNA replication and repair protein RecF
K03635	133.871	112.885	102.744	113.92	88.3973	MOCS2, moaE; molybdopterin synthase catalytic subunit [EC:2.8.1.12]
K03636	53.0537	52.0463	41.612	41.3023	36.6913	moaD; molybdopterin synthase sulfur carrier subunit
K03637	158.956	128.689	132.997	174.345	112.354	moaC; cyclic pyranopterin phosphate synthase [EC:4.1.99.18]
K03639	183.695	157.882	158.437	214.44	152.645	MOCS1, moaA; cyclic pyranopterin phosphate synthase [EC:4.1.99.18]
K03644	163.413	142.949	145.91	172.624	127.117	lipA; lipoyl synthase [EC:2.8.1.8]
K03648	62.3497	64.7517	54.235	44.3143	44.9707	UNG, UDG; uracil-DNA glycosylase [EC:3.2.2.27]
K03649	32.794	22.0587	26.668	31.1933	31.435	MUG, TDG; TDG/mug DNA glycosylase family protein [EC:3.2.2.-]
K03652	93.9427	68.8403	74.066	78.356	63.941	MPG; DNA-3-methyladenine glycosylase [EC:3.2.2.21]
K03654	247.465	198.411	196.519	237.33	192.776	recQ; ATP-dependent DNA helicase RecQ [EC:3.6.4.12]
K03655	197.42	167.21	166.916	191.44	147.374	recG; ATP-dependent DNA helicase RecG [EC:3.6.4.12]
K03657	381.292	319.569	315.907	397.318	296.022	uvrD, pcrA; DNA helicase II / ATP-dependent DNA helicase PcrA [EC:3.6.4.12]
K03660	0.657	0.741	0.494667	1.00833	1.1	OGG1; N-glycosylase/DNA lyase [EC:3.2.2.- 4.2.99.18]
K03666	159.327	140.905	133.591	113.028	100.672	hfq; host factor-I protein
K03673	29.4637	24.4363	19.2	10.29	25.247	dsbA; thiol:disulfide interchange protein DsbA
K03679	0.0646667	0.0843333	0.149667	0.638667	0.27	RRP4, EXOSC2; exosome complex component RRP4
K03685	100.134	89.8747	88.1043	85.4153	74.168	rnc, DROSHA, RNT1; ribonuclease III [EC:3.1.26.3]
K03691	0.682	0.904333	1.36	0.892	1.663	POFUT; peptide-O-fucosyltransferase [EC:2.4.1.221]
K03693	0.0393333	0	0	0.894333	0	pbp; penicillin-binding protein
K03695	270.742	240.61	243.491	285.338	225.85	clpB; ATP-dependent Clp protease ATP-binding subunit ClpB
K03701	497.454	410.534	434.328	521.427	400.451	uvrA; excinuclease ABC subunit A
K03702	190.863	163.446	168.235	203.604	157.669	uvrB; excinuclease ABC subunit B
K03703	209.187	174.765	171.231	207.163	158.766	uvrC; excinuclease ABC subunit C
K03707	17.5003	15.0407	12.7007	17.817	19.5337	tenA; thiaminase (transcriptional activator TenA) [EC:3.5.99.2]
K03715	2.956	1.79333	1.96467	2.98667	2.858	E2.4.1.46; 1,2-diacylglycerol 3-beta-galactosyltransferase [EC:2.4.1.46]
K03723	259.236	221.475	215.942	248.807	198.509	mfd; transcription-repair coupling factor (superfamily II helicase) [EC:3.6.4.-]
K03732	17.357	10.6703	13.3323	12.254	11.9247	rhlB; ATP-dependent RNA helicase RhlB [EC:3.6.4.13]
K03735	49.2723	36.9653	38.0573	37.4453	31.293	eutB; ethanolamine ammonia-lyase large subunit [EC:4.3.1.7]
K03736	26.646	25.6663	23.4797	20.1017	18.7957	eutC; ethanolamine ammonia-lyase small subunit [EC:4.3.1.7]
K03737	63.618	40.139	54.243	116.585	60.4497	por, nifJ; pyruvate-ferredoxin/flavodoxin oxidoreductase [EC:1.2.7.1 1.2.7.-]
K03738	6.45433	9.35	5.949	19.7223	11.2413	aor; aldehyde:ferredoxin oxidoreductase [EC:1.2.7.5]
K03739	1.50733	0.240667	0.485	2.31567	0.714333	dltB; membrane protein involved in D-alanine export
K03740	1.29433	0.102667	1.04633	1.27733	3.014	dltD; D-alanine transfer protein
K03742	39.7007	35.7333	30.4397	36.0353	30.3943	pncC; nicotinamide-nucleotide amidase [EC:3.5.1.42]
K03743	100.189	80.7627	80.5467	69.9437	57.5777	pncC; nicotinamide-nucleotide amidase [EC:3.5.1.42]
K03760	27.333	22.7773	16.9137	9.70267	19.0103	eptA; lipid A ethanolaminephosphotransferase [EC:2.7.8.-]
K03763	0.496333	1.467	0.533	1.96133	2.644	DPO3A2, polC; DNA polymerase III subunit alpha, Gram-positive type [EC:2.7.7.7]
K03767	87.8843	79.055	77.201	78.9193	63.6323	PPIA; peptidyl-prolyl cis-trans isomerase A (cyclophilin A) [EC:5.2.1.8]
K03776	25.5537	21.6323	15.3237	10.0217	12.881	aer; aerotaxis receptor
K03777	27.5463	22.6397	17.2067	14.454	23.261	dld; D-lactate dehydrogenase [EC:1.1.1.28]
K03778	19.0873	17.249	14.804	8.58233	15.4873	ldhA; D-lactate dehydrogenase [EC:1.1.1.28]
K03779	13.8227	7.62067	12.5313	13.3237	8.59133	ttdA; L(+)-tartrate dehydratase alpha subunit [EC:4.2.1.32]
K03780	17.3833	16.8967	8.996	19.4397	10.3683	ttdB; L(+)-tartrate dehydratase beta subunit [EC:4.2.1.32]
K03781	177.764	171.895	172.065	116.914	147.026	katE, CAT, catB, srpA; catalase [EC:1.11.1.6]
K03782	165.628	153.214	151.546	143.858	125.554	katG; catalase-peroxidase [EC:1.11.1.21]
K03783	51.0597	45.2893	48.7043	66.522	42.333	punA; purine-nucleoside phosphorylase [EC:2.4.2.1]
K03784	7.78633	5.601	5.23633	14.3673	8.74167	deoD; purine-nucleoside phosphorylase [EC:2.4.2.1]
K03785	6.678	2.42733	1.67667	2.608	10.9953	aroD; 3-dehydroquinate dehydratase I [EC:4.2.1.10]
K03786	203.247	195.571	176.727	164.949	135.649	aroQ, qutE; 3-dehydroquinate dehydratase II [EC:4.2.1.10]
K03787	131.166	113.781	111.013	103.715	88.3883	surE; 5'-nucleotidase [EC:3.1.3.5]
K03788	3.17133	1.545	0.957667	1.21933	0.396	aphA; acid phosphatase (class B) [EC:3.1.3.2]
K03794	0.095	0	0	0.344333	0.0466667	sirB; sirohydrochlorin ferrochelatase [EC:4.99.1.4]
K03795	20.5617	19.72	15.61	19.5117	16.659	cbiX; sirohydrochlorin cobaltochelatase [EC:4.99.1.3]
K03800	20.1203	13.886	12.8757	19.8363	18.5403	lplA, lplJ; lipoate---protein ligase [EC:6.3.1.20]
K03801	127.865	107.948	105.487	107.467	87.5297	lipB; lipoyl(octanoyl) transferase [EC:2.3.1.181]
K03809	87.8447	86.6157	89.2473	63.993	66.7367	wrbA; NAD(P)H dehydrogenase (quinone) [EC:1.6.5.2]
K03814	83.9187	79.2693	71.809	56.6313	57.5017	mtgA; monofunctional biosynthetic peptidoglycan transglycosylase [EC:2.4.1.-]
K03815	3.29833	2.37733	2.03067	2.312	1.00667	xapA; xanthosine phosphorylase [EC:2.4.2.-]
K03816	3.095	1.53933	0.887	3.37967	2.19767	xpt; xanthine phosphoribosyltransferase [EC:2.4.2.22]
K03821	157.154	142.245	152.031	131.393	123.689	phbC, phaC; polyhydroxyalkanoate synthase [EC:2.3.1.-]
K03823	167.549	164.891	158.572	116.974	128.979	pat; phosphinothricin acetyltransferase [EC:2.3.1.183]
K03831	24.763	22.9557	19.817	15.4897	13.496	mogA; molybdopterin adenylyltransferase [EC:2.7.7.75]
K03841	59.2103	62.0977	51.9947	43.335	42.936	FBP, fbp; fructose-1,6-bisphosphatase I [EC:3.1.3.11]
K03842	0.802667	0.455667	0	0.149667	0.121333	ALG1; beta-1,4-mannosyltransferase [EC:2.4.1.142]
K03843	1.68333	8.99433	7.908	9.046	6.343	ALG2; alpha-1,3/alpha-1,6-mannosyltransferase [EC:2.4.1.132 2.4.1.257]
K03844	0.348	1.95933	2.35933	2.82867	1.47767	ALG11; alpha-1,2-mannosyltransferase [EC:2.4.1.131]
K03847	0	0	1.061	0.139667	0.135	ALG12; alpha-1,6-mannosyltransferase [EC:2.4.1.260]
K03848	0	0	0	0	0.403667	ALG6; alpha-1,3-glucosyltransferase [EC:2.4.1.267]
K03849	0.715667	0.682333	0.256333	0.426333	0	ALG8; alpha-1,3-glucosyltransferase [EC:2.4.1.265]
K03850	0.122667	0.811	0.121333	0	0.126667	ALG10; alpha-1,2-glucosyltransferase [EC:2.4.1.256]
K03852	21.3903	16.7947	19.2393	23.2217	16.7627	xsc; sulfoacetaldehyde acetyltransferase [EC:2.3.3.15]
K03856	83.1693	55.8103	71.594	102.38	74.031	AROA2, aroA; 3-deoxy-7-phosphoheptulonate synthase [EC:2.5.1.54]
K03857	0.828333	1.06067	0.783667	0.902333	0.987667	PIGA, GPI3; phosphatidylinositol glycan, class A [EC:2.4.1.198]
K03862	54.3377	53.5817	53.7253	33.2437	37.313	vanA; vanillate monooxygenase [EC:1.14.13.82]
K03863	45.6	43.0993	40.5973	19.6337	30.912	vanB; vanillate monooxygenase ferredoxin subunit
K03869	0.291667	0.799	0.912667	0.365667	1.52533	CUL3; cullin 3
K03878	10.9673	15.8897	14.6537	23.014	20.9773	ND1; NADH-ubiquinone oxidoreductase chain 1 [EC:1.6.5.3]
K03879	13.789	37.2027	34.824	39.27	35.8727	ND2; NADH-ubiquinone oxidoreductase chain 2 [EC:1.6.5.3]
K03880	4.99133	7.943	6.40667	9.93033	12.9877	ND3; NADH-ubiquinone oxidoreductase chain 3 [EC:1.6.5.3]
K03881	4.912	10.1677	8.71567	12.8973	13.3987	ND4; NADH-ubiquinone oxidoreductase chain 4 [EC:1.6.5.3]
K03882	7.53167	23.2777	20.6037	17.4623	25.3743	ND4L; NADH-ubiquinone oxidoreductase chain 4L [EC:1.6.5.3]
K03883	7.35067	11.6103	12.416	13.368	15.6793	ND5; NADH-ubiquinone oxidoreductase chain 5 [EC:1.6.5.3]
K03884	2.60433	7.98033	4.928	7.928	9.76767	ND6; NADH-ubiquinone oxidoreductase chain 6 [EC:1.6.5.3]
K03885	266.232	210.214	216.895	242.378	196.339	ndh; NADH dehydrogenase [EC:1.6.99.3]
K03886	2.07933	1.58267	3.217	4.315	3.47467	MQCRA, qcrA, bfcA, petC; menaquinol-cytochrome c reductase iron-sulfur subunit [EC:1.10.2.-]
K03887	0.219	1.066	1.22767	0.975	1.70733	MQCRB, qcrB, bfcB, petB; menaquinol-cytochrome c reductase cytochrome b subunit
K03888	2.527	1.44	1.331	6.47167	2.92067	MQCRC, qcrC, bfcC, petD; menaquinol-cytochrome c reductase cytochrome b/c subunit
K03889	7.00067	7.16	8.15267	13.37	9.81467	qcrC; ubiquinol-cytochrome c reductase cytochrome c subunit
K03890	8.615	5.65933	7.44967	16.102	10.834	qcrA; ubiquinol-cytochrome c reductase iron-sulfur subunit
K03891	14.0977	12.736	13.8823	26.9213	24.341	qcrB; ubiquinol-cytochrome c reductase cytochrome b subunit
K03894	0.986667	0.154	0.184667	0.0836667	0.168	iucA; N2-citryl-N6-acetyl-N6-hydroxylysine synthase [EC:6.3.2.38]
K03895	1.11567	0.289333	0.304333	0.477667	0.116333	iucC; aerobactin synthase [EC:6.3.2.39]
K03896	0.743667	0.249	0.283667	0.074	0.0106667	iucB; acetyl CoA:N6-hydroxylysine acetyl transferase [EC:2.3.1.102]
K03897	6.792	7.36433	5.40667	4.70933	4.01567	iucD; lysine N6-hydroxylase [EC:1.14.13.59]
K03918	7.48433	5.95567	5.96767	8.231	8.87267	lat; L-lysine 6-transaminase [EC:2.6.1.36]
K03921	17.0317	13.6837	15.2423	22.6033	17.555	FAB2, SSI2, desA1; acyl-[acyl-carrier-protein] desaturase [EC:1.14.19.2 1.14.19.11 1.14.19.26]
K03922	1.073	0.890333	1.063	0.726333	1.252	desA2; acyl-[acyl-carrier-protein] desaturase [EC:1.14.19.2]
K03927	0.586667	0.128	0.501	1.33	1.17267	CES2; carboxylesterase 2 [EC:3.1.1.1 3.1.1.84 3.1.1.56]
K03934	0.871667	1.84767	0.66	0.321667	0.324	NDUFS1; NADH dehydrogenase (ubiquinone) Fe-S protein 1 [EC:1.6.5.3 1.6.99.3]
K03935	7.26667	14.4077	11.479	17.2683	12.925	NDUFS2; NADH dehydrogenase (ubiquinone) Fe-S protein 2 [EC:1.6.5.3 1.6.99.3]
K03936	2.361	5.32	4.08467	5.51467	6.33833	NDUFS3; NADH dehydrogenase (ubiquinone) Fe-S protein 3 [EC:1.6.5.3 1.6.99.3]
K03937	0.157667	1.002	0.640667	1.48633	1.19167	NDUFS4; NADH dehydrogenase (ubiquinone) Fe-S protein 4
K03940	0.312	0	0	0	0.491	NDUFS7; NADH dehydrogenase (ubiquinone) Fe-S protein 7 [EC:1.6.5.3 1.6.99.3]
K03941	4.73767	3.10967	4.204	3.53333	3.926	NDUFS8; NADH dehydrogenase (ubiquinone) Fe-S protein 8 [EC:1.6.5.3 1.6.99.3]
K03942	0.144333	0.414333	0.417667	0.58	0.375	NDUFV1; NADH dehydrogenase (ubiquinone) flavoprotein 1 [EC:1.6.5.3 1.6.99.3]
K03943	2.148	1.735	2.60233	3.118	2.319	NDUFV2; NADH dehydrogenase (ubiquinone) flavoprotein 2 [EC:1.6.5.3 1.6.99.3]
K03953	1.047	4.59067	3.28667	2.863	1.97567	NDUFA9; NADH dehydrogenase (ubiquinone) 1 alpha subcomplex subunit 9
K03955	0	0	0.126667	0	0	NDUFAB1; NADH dehydrogenase (ubiquinone) 1 alpha/beta subcomplex 1
K03980	153.602	131.829	124.033	146.405	99.601	murJ, mviN; putative peptidoglycan lipid II flippase
K04019	19.492	21.587	17.9687	21.0473	14.734	eutA; ethanolamine utilization protein EutA
K04020	0.587333	0.255	0.635333	0.460333	3.049	eutD; phosphotransacetylase
K04021	6.98667	4.493	5.31467	8.86633	6.06	eutE; aldehyde dehydrogenase
K04034	14.79	11.2503	11.65	10.8143	8.07733	bchE; anaerobic magnesium-protoporphyrin IX monomethyl ester cyclase [EC:4.-.-.-]
K04035	3.19067	2.353	2.331	4.06667	2.31667	E1.14.13.81, acsF, chlE; magnesium-protoporphyrin IX monomethyl ester (oxidative) cyclase [EC:1.14.13.81]
K04037	0.325333	1.35167	0.947	0.454333	0.762333	chlL; light-independent protochlorophyllide reductase subunit L [EC:1.3.7.7]
K04038	1.77433	2.033	1.36467	0.741	2.024	chlN; light-independent protochlorophyllide reductase subunit N [EC:1.3.7.7]
K04039	2.78667	4.74867	3.48667	1.25567	2.49433	chlB; light-independent protochlorophyllide reductase subunit B [EC:1.3.7.7]
K04040	2.36733	2.17667	1.959	2.734	2.91367	chlG, bchG; chlorophyll synthase [EC:2.5.1.62]
K04041	1.127	0.436333	0.296667	3.04967	0.882	fbp3; fructose-1,6-bisphosphatase III [EC:3.1.3.11]
K04042	161.473	131.602	139.116	135.86	119.851	glmU; bifunctional UDP-N-acetylglucosamine pyrophosphorylase / Glucosamine-1-phosphate N-acetyltransferase [EC:2.7.7.23 2.3.1.157]
K04043	284.315	227.257	264.289	328.882	232.931	dnaK; molecular chaperone DnaK
K04058	0.375667	0.362667	0.0823333	0.369	0.349333	yscW, sctW; type III secretion protein W
K04066	213.202	169.329	166.954	157.907	124.978	priA; primosomal protein N' (replication factor Y) (superfamily II helicase) [EC:3.6.4.-]
[truncated: 2,438 more rows]
