# Supplementary material for: Composition and function of rhizosphere microbiome of Panax notoginseng with discrepant yields
Source: Chin Med. 2020 Aug 10;15:85. doi: 10.1186/s13020-020-00364-4 (PMC7418314; doi:10.1186/s13020-020-00364-4)
Supplement: Supplementary file 3 — Additional file 3. Pearson correlation analysis (P ≥ 0.05) among functional traits regarding P. notoginseng yields. [file 13020_2020_364_MOESM3_ESM.xlsx]

## Sheet: Sheet1
Additional file 3: Pearson correlation analysis(P≥0.05) among functional traits regarding Panax notoginseg yields
ko	Description	PBA	PBB	PBC	YS	QB	R	P
ko00010	Glycolysis / Gluconeogenesis	0.601176	0.516177	0.518006	0.621932	0.477679	-0.486	0.407
ko00020	Citrate cycle (TCA cycle)	0.483069	0.405527	0.409653	0.517028	0.379177	-0.394	0.512
ko00030	Pentose phosphate pathway	0.39041	0.330513	0.335853	0.38458	0.307198	-0.578	0.307
ko00051	Fructose and mannose metabolism	0.245147	0.211496	0.210728	0.22999	0.190887	-0.745	0.148
ko00052	Galactose metabolism	0.199684	0.170518	0.167325	0.176222	0.15437	-0.811	0.096
ko00061	Fatty acid biosynthesis	0.344453	0.296147	0.298057	0.333794	0.263808	-0.69	0.198
ko00072	Synthesis and degradation of ketone bodies	0.137242	0.120492	0.127313	0.119473	0.10105	-0.87	0.055
ko00073	Cutin, suberine and wax biosynthesis	0.0001997	0.000485533	0.0003146	0.000326767	0.000452433	0.461	0.434
ko00121	Secondary bile acid biosynthesis	0.0021911	0.00212603	0.001995	0.0013591	0.0020062	-0.363	0.548
ko00130	Ubiquinone and other terpenoid-quinone biosynthesis	0.149614	0.127014	0.123136	0.131329	0.10751	-0.861	0.061
ko00140	Steroid hormone biosynthesis	0.0379599	0.0301981	0.0314632	0.0343436	0.0207753	-0.817	0.091
ko00190	Oxidative phosphorylation	0.729236	0.662398	0.651211	0.770489	0.602853	-0.495	0.396
ko00195	Photosynthesis	0.137034	0.173504	0.149786	0.176852	0.145912	-0.041	0.948
ko00196	Photosynthesis - antenna proteins	9.33333e-06	5.57333e-05	0.0001151	7.52e-05	6.94667e-05	0.603	0.282
ko00220	Arginine biosynthesis	0.287152	0.249596	0.244454	0.269471	0.219584	-0.777	0.122
ko00230	Purine metabolism	1.0438	0.906903	0.896072	0.988826	0.793702	-0.766	0.131
ko00232	Caffeine metabolism	0.0017495	0.0015088	0.00134843	0.00194567	0.00174917	0.18	0.772
ko00240	Pyrimidine metabolism	0.760672	0.649112	0.633521	0.719092	0.570693	-0.733	0.159
ko00250	Alanine, aspartate and glutamate metabolism	0.520821	0.448567	0.447587	0.516474	0.398139	-0.644	0.241
ko00253	Tetracycline biosynthesis	0.0700156	0.0573901	0.0603712	0.0729245	0.055305	-0.389	0.517
ko00254	Aflatoxin biosynthesis	0	0	0	4.34333e-05	0.000112767	0.821	0.088
ko00260	Glycine, serine and threonine metabolism	0.612008	0.526864	0.523064	0.579681	0.473984	-0.725	0.166
ko00261	Monobactam biosynthesis	0.134619	0.119452	0.118597	0.125569	0.0983444	-0.858	0.063
ko00270	Cysteine and methionine metabolism	0.507728	0.436364	0.431597	0.479198	0.391715	-0.731	0.161
ko00280	Valine, leucine and isoleucine degradation	0.573364	0.505258	0.517902	0.551765	0.438933	-0.762	0.134
ko00281	Geraniol degradation	0.141087	0.123248	0.127307	0.129431	0.108464	-0.823	0.087
ko00290	Valine, leucine and isoleucine biosynthesis	0.307834	0.261059	0.268692	0.299661	0.233145	-0.662	0.223
ko00310	Lysine degradation	0.30775	0.271319	0.275666	0.287863	0.238915	-0.812	0.095
ko00331	Clavulanic acid biosynthesis	0	0	0	7.96333e-05	0	0.151	0.809
ko00332	Carbapenem biosynthesis	0.0249713	0.0208931	0.0198233	0.0216947	0.0171313	-0.861	0.061
ko00363	Bisphenol degradation	0.0141903	0.0126413	0.0137189	0.0130816	0.0115745	-0.73	0.161
ko00365	Furfural degradation	0.0073954	0.00587643	0.0072993	0.0060503	0.00637097	-0.244	0.692
ko00404	Staurosporine biosynthesis	0.00877403	0.00812897	0.00808077	0.00500337	0.0045941	-0.858	0.063
ko00410	beta-Alanine metabolism	0.246445	0.226104	0.226287	0.23381	0.194575	-0.864	0.059
ko00430	Taurine and hypotaurine metabolism	0.122173	0.100675	0.103171	0.11068	0.0883117	-0.766	0.131
ko00440	Phosphonate and phosphinate metabolism	0.0431849	0.0404931	0.0396013	0.029321	0.0303068	-0.829	0.083
ko00450	Selenocompound metabolism	0.237981	0.198666	0.205223	0.242286	0.186719	-0.482	0.411
ko00460	Cyanoamino acid metabolism	0.137551	0.118681	0.118345	0.128259	0.109237	-0.733	0.159
ko00471	D-Glutamine and D-glutamate metabolism	0.0654577	0.0542611	0.0535345	0.059277	0.0434219	-0.823	0.087
ko00500	Starch and sucrose metabolism	0.388197	0.329048	0.333308	0.369385	0.320679	-0.555	0.332
ko00510	N-Glycan biosynthesis	0.0177527	0.0160265	0.0157855	0.0192236	0.0156571	-0.249	0.686
ko00512	Mucin type O-Glycan biosynthesis	0	0	0	0	0.000562867	0.821	0.088
ko00513	Various types of N-glycan biosynthesis	0.00114453	0.00235013	0.00184677	0.00217227	0.00217667	0.477	0.416
ko00520	Amino sugar and nucleotide sugar metabolism	0.511727	0.435382	0.434787	0.478174	0.391987	-0.734	0.158
ko00521	Streptomycin biosynthesis	0.142867	0.12198	0.120713	0.129118	0.106666	-0.819	0.09
ko00522	Biosynthesis of 12-, 14- and 16-membered macrolides	7.25333e-05	4.04667e-05	8.64e-05	0.000136167	0.000120067	0.431	0.469
ko00523	Polyketide sugar unit biosynthesis	0.0759209	0.0655889	0.0661365	0.072965	0.0565989	-0.742	0.151
ko00524	Butirosin and neomycin biosynthesis	0.0142838	0.0124146	0.0109786	0.00956777	0.0101174	-0.833	0.08
ko00532	Glycosaminoglycan biosynthesis - chondroitin sulfate / dermatan sulfate	2.56667e-06	4.17667e-05	2.96667e-06	7.10333e-05	0.0001258	0.794	0.109
ko00533	Glycosaminoglycan biosynthesis - keratan sulfate	0	0	0	0	0.000124533	0.821	0.088
ko00562	Inositol phosphate metabolism	0.106577	0.0951209	0.0993667	0.0989312	0.095764	-0.541	0.346
ko00563	Glycosylphosphatidylinositol(GPI)-anchor biosynthesis	0.0003275	0.000499533	0.000471333	0.000424233	0.000410667	0.125	0.842
ko00565	Ether lipid metabolism	0.016607	0.0161466	0.0199709	0.0163381	0.0224704	0.823	0.087
ko00590	Arachidonic acid metabolism	0.0338708	0.0317997	0.0290492	0.0226418	0.0240634	-0.843	0.073
ko00591	Linoleic acid metabolism	0.00321977	0.00351917	0.00274423	0.0025794	0.00311147	-0.402	0.503
ko00592	alpha-Linolenic acid metabolism	0.0203445	0.0184652	0.0184681	0.0196889	0.0170921	-0.742	0.151
ko00601	Glycosphingolipid biosynthesis - lacto and neolacto series	0	0	0	0	0.0002238	0.821	0.088
ko00620	Pyruvate metabolism	0.777715	0.672405	0.678438	0.782619	0.607433	-0.594	0.29
ko00621	Dioxin degradation	0.0314961	0.0300286	0.0294545	0.021759	0.0210547	-0.86	0.061
ko00622	Xylene degradation	0.0474782	0.0457958	0.0451186	0.0331742	0.0349591	-0.793	0.11
ko00624	Polycyclic aromatic hydrocarbon degradation	0.0486276	0.0419664	0.0445052	0.0467274	0.0380935	-0.688	0.199
ko00626	Naphthalene degradation	0.0561744	0.0493407	0.0502845	0.0510604	0.0411958	-0.867	0.057
ko00630	Glyoxylate and dicarboxylate metabolism	0.751899	0.65099	0.658706	0.730665	0.582204	-0.69	0.197
ko00633	Nitrotoluene degradation	0.110125	0.0887408	0.0986266	0.12965	0.0895642	-0.142	0.82
ko00640	Propanoate metabolism	0.570796	0.491346	0.506204	0.573948	0.445447	-0.589	0.296
ko00642	Ethylbenzene degradation	0.0252706	0.023356	0.0247182	0.0230822	0.0219828	-0.761	0.136
ko00643	Styrene degradation	0.106026	0.0917426	0.0946434	0.0972427	0.0810056	-0.809	0.097
ko00650	Butanoate metabolism	0.576298	0.495012	0.509556	0.550222	0.428102	-0.745	0.148
ko00660	C5-Branched dibasic acid metabolism	0.18165	0.150579	0.157072	0.17986	0.135133	-0.6	0.285
ko00670	One carbon pool by folate	0.218563	0.18983	0.18585	0.203622	0.165597	-0.797	0.106
ko00680	Methane metabolism	0.538015	0.45454	0.467189	0.574135	0.429611	-0.383	0.525
ko00710	Carbon fixation in photosynthetic organisms	0.281393	0.24359	0.243878	0.285418	0.219652	-0.578	0.307
ko00720	Carbon fixation pathways in prokaryotes	0.67587	0.564457	0.58686	0.728412	0.530182	-0.376	0.532
ko00750	Vitamin B6 metabolism	0.0939807	0.0802504	0.0769709	0.0879936	0.0701235	-0.749	0.145
ko00770	Pantothenate and CoA biosynthesis	0.305841	0.263785	0.263255	0.284922	0.22842	-0.796	0.107
ko00780	Biotin metabolism	0.228884	0.198811	0.195178	0.205385	0.169432	-0.87	0.055
ko00785	Lipoic acid metabolism	0.0311398	0.0264783	0.0264273	0.0299927	0.0233187	-0.698	0.19
ko00830	Retinol metabolism	0.0438458	0.038632	0.0396826	0.039791	0.0337486	-0.856	0.064
ko00900	Terpenoid backbone biosynthesis	0.240672	0.21033	0.213978	0.22625	0.181966	-0.8	0.104
ko00901	Indole alkaloid biosynthesis	0.0023801	0.00223103	0.00236377	0.00342637	0.00280803	0.523	0.366
ko00902	Monoterpenoid biosynthesis	0.000805633	0.00116617	0.000926867	0.00121853	0.000743467	-0.3	0.623
ko00904	Diterpenoid biosynthesis	0.0003229	0.0005091	0.000252433	0.000332	0.000270333	-0.546	0.341
ko00905	Brassinosteroid biosynthesis	7.25333e-05	0.0002286	0.0001668	0.000172967	0.000251667	0.639	0.246
ko00909	Sesquiterpenoid and triterpenoid biosynthesis	0.00923577	0.00713087	0.0096032	0.0104279	0.00872323	0.249	0.687
ko00910	Nitrogen metabolism	0.306253	0.267422	0.263856	0.295808	0.230377	-0.746	0.147
ko00940	Phenylpropanoid biosynthesis	0.0803003	0.0706725	0.0709595	0.0739331	0.067189	-0.741	0.152
ko00941	Flavonoid biosynthesis	0.00142353	0.00126193	0.00127773	0.0019901	0.00166337	0.501	0.39
ko00943	Isoflavonoid biosynthesis	0.0006784	0.0005255	0.000480833	0.0010438	0.000869333	0.501	0.39
ko00945	Stilbenoid, diarylheptanoid and gingerol biosynthesis	0.0135609	0.0119444	0.013112	0.0135496	0.0116597	-0.441	0.457
ko00965	Betalain biosynthesis	0.00311513	0.0029613	0.00304123	0.00407617	0.00375613	0.659	0.226
ko00966	Glucosinolate biosynthesis	0	0	0	0	1.16333e-05	0.821	0.088
ko00970	Aminoacyl-tRNA biosynthesis	0.515993	0.445735	0.446026	0.526848	0.405761	-0.546	0.341
ko00981	Insect hormone biosynthesis	0.000205267	0.000347633	0.0001465	0.0002034	0.000121	-0.705	0.184
ko00983	Drug metabolism - other enzymes	0.0988353	0.0847636	0.08394	0.106681	0.0823418	-0.298	0.626
ko00984	Steroid degradation	0.0155495	0.0139379	0.0163253	0.0168759	0.0151617	0.246	0.691
ko01040	Biosynthesis of unsaturated fatty acids	0.152146	0.132261	0.134436	0.137785	0.116038	-0.842	0.073
ko01051	Biosynthesis of ansamycins	0.0442374	0.0366685	0.0394252	0.0430639	0.0353539	-0.521	0.368
ko01052	Type I polyketide structures	0.00156623	0.0012565	0.0013527	0.00145237	0.0007055	-0.813	0.094
ko01053	Biosynthesis of siderophore group nonribosomal peptides	0.0113656	0.008652	0.00879253	0.00743723	0.00931797	-0.393	0.513
ko01054	Nonribosomal peptide structures	0.0073491	0.0076519	0.00697043	0.00449913	0.00555457	-0.689	0.198
ko01055	Biosynthesis of vancomycin group antibiotics	0.0326695	0.0268397	0.0296455	0.0350173	0.0253958	-0.369	0.541
ko01056	Biosynthesis of type II polyketide backbone	0.000450967	0.000342267	0.000733233	0.0005656	0.000329367	-0.042	0.946
ko01057	Biosynthesis of type II polyketide products	0.0006867	0.000573667	0.000770567	0.000980533	0.000884667	0.717	0.173
ko01100	Metabolic pathways	9.90842	8.64036	8.55616	9.30169	7.5426	-0.793	0.11
ko01110	Biosynthesis of secondary metabolites	4.45021	3.8475	3.82159	4.22953	3.39111	-0.747	0.147
ko01120	Microbial metabolism in diverse environments	3.62489	3.15176	3.17441	3.44974	2.78087	-0.755	0.14
ko01130	Biosynthesis of antibiotics	3.40213	2.93137	2.92329	3.29263	2.60349	-0.697	0.191
ko01200	Carbon metabolism	2.0067	1.716	1.74242	2.03962	1.56931	-0.544	0.343
ko01210	2-Oxocarboxylic acid metabolism	0.495864	0.423997	0.427514	0.48048	0.375491	-0.689	0.198
ko01212	Fatty acid metabolism	0.595642	0.522277	0.530659	0.566306	0.455932	-0.778	0.121
ko01230	Biosynthesis of amino acids	1.91864	1.65457	1.63792	1.82865	1.45334	-0.739	0.153
ko01502	Vancomycin resistance	0.0858227	0.0728992	0.0692261	0.0835846	0.0677676	-0.571	0.315
ko02030	Bacterial chemotaxis	0.263956	0.235347	0.228325	0.172922	0.181929	-0.83	0.082
ko02040	Flagellar assembly	0.262885	0.226016	0.214765	0.146333	0.165008	-0.806	0.1
ko02060	Phosphotransferase system (PTS)	0.0643451	0.0443703	0.0443582	0.0444763	0.0398696	-0.73	0.161
ko03008	Ribosome biogenesis in eukaryotes	0.0197677	0.0197294	0.0185676	0.0205938	0.0190003	-0.325	0.594
ko03010	Ribosome	0.924818	0.849232	0.791425	0.906147	0.703026	-0.795	0.108
ko03013	RNA transport	0.0173027	0.0202751	0.0171187	0.0210455	0.0175759	-0.122	0.847
ko03015	mRNA surveillance pathway	0.00159213	0.00363707	0.00262707	0.00313937	0.00356963	0.552	0.335
ko03018	RNA degradation	0.293942	0.248885	0.254205	0.298182	0.231474	-0.514	0.375
ko03020	RNA polymerase	0.0846563	0.0774565	0.0753729	0.0925616	0.0723325	-0.352	0.561
ko03022	Basal transcription factors	0.00240337	0.0031126	0.0031978	0.00493297	0.00421513	0.725	0.166
ko03040	Spliceosome	0.0021714	0.0047725	0.00450557	0.0046366	0.00600897	0.818	0.09
ko03050	Proteasome	0.00487927	0.0060646	0.0055904	0.0104473	0.00775723	0.55	0.337
ko03060	Protein export	0.247837	0.214925	0.208355	0.223803	0.179507	-0.866	0.058
ko03320	PPAR signaling pathway	0.142164	0.126489	0.128011	0.14831	0.112827	-0.553	0.334
ko03410	Base excision repair	0.222744	0.189235	0.184026	0.209969	0.165699	-0.734	0.158
ko03420	Nucleotide excision repair	0.223446	0.187884	0.187566	0.227536	0.174464	-0.499	0.393
ko03450	Non-homologous end-joining	0.0508511	0.0423185	0.0443892	0.0504252	0.0400404	-0.523	0.366
ko03460	Fanconi anemia pathway	0.000970267	0.00198857	0.00156457	0.0028206	0.00236767	0.641	0.244
ko04011	MAPK signaling pathway - yeast	0.0184241	0.0184901	0.0182586	0.013231	0.0163091	-0.505	0.386
ko04012	ErbB signaling pathway	0.000508967	0.00110297	0.000783467	0.000779633	0.0013994	0.697	0.191
ko04013	MAPK signaling pathway - fly	0.000201167	0.000543867	0.0004451	0.0005236	0.000577533	0.676	0.211
ko04014	Ras signaling pathway	0.00105253	0.00240937	0.00169577	0.00177897	0.0025769	0.6	0.285
ko04015	Rap1 signaling pathway	0.0003008	0.000863167	0.000724967	0.000675567	0.00188823	0.861	0.061
ko04020	Calcium signaling pathway	0.000500833	0.0004991	0.000471567	0.000319667	0.0016485	0.754	0.141
ko04022	cGMP-PKG signaling pathway	0.0004663	0.000949167	0.000967767	0.000756	0.00230427	0.869	0.056
ko04024	cAMP signaling pathway	0.00252377	0.0039927	0.00291097	0.00318183	0.00438967	0.594	0.291
ko04060	Cytokine-cytokine receptor interaction	0	0	0	0	6.21333e-05	0.821	0.088
ko04062	Chemokine signaling pathway	0.000261433	0.000683767	0.000479067	0.000632567	0.000904967	0.778	0.122
ko04064	NF-kappa B signaling pathway	0.000984133	0.00201753	0.00148547	0.00208833	0.0017995	0.418	0.484
ko04066	HIF-1 signaling pathway	0.0828643	0.0728203	0.0729494	0.0981686	0.0718682	-0.12	0.848
ko04068	FoxO signaling pathway	0.0566232	0.053128	0.0531792	0.0544791	0.0473282	-0.865	0.059
ko04071	Sphingolipid signaling pathway	0.00153893	0.00331613	0.0023042	0.00253207	0.00323967	0.504	0.386
ko04072	Phospholipase D signaling pathway	0.0100297	0.0102745	0.007453	0.0066193	0.008179	-0.642	0.243
ko04075	Plant hormone signal transduction	0.0022581	0.00486653	0.0039253	0.00472763	0.00411837	0.377	0.531
ko04080	Neuroactive ligand-receptor interaction	0	0	0	0	0.00119563	0.821	0.088
ko04110	Cell cycle	0.00161193	0.00417093	0.00313517	0.0040294	0.0043037	0.623	0.262
ko04111	Cell cycle - yeast	0.0016469	0.00453463	0.00360647	0.004134	0.00374363	0.39	0.516
ko04114	Oocyte meiosis	0.00104337	0.00253043	0.00190957	0.00219	0.00282433	0.685	0.202
ko04115	p53 signaling pathway	0.0341182	0.0321842	0.0316484	0.0190374	0.0199683	-0.813	0.094
ko04120	Ubiquitin mediated proteolysis	0.000940633	0.00265953	0.00233787	0.00248807	0.00339873	0.799	0.105
ko04122	Sulfur relay system	0.140718	0.119154	0.11685	0.133552	0.102229	-0.738	0.154
ko04130	SNARE interactions in vesicular transport	0.000149533	0.000396167	0.000219567	0.000257567	0.000390267	0.454	0.443
ko04139	Regulation of mitophagy - yeast	0.0004294	0.00100937	0.000612933	0.00121323	0.00132737	0.716	0.174
ko04140	Regulation of autophagy	0.000332633	0.000947567	0.0006021	0.000649367	0.0007267	0.252	0.683
ko04141	Protein processing in endoplasmic reticulum	0.03328	0.0279464	0.0281189	0.0305511	0.0283872	-0.48	0.413
ko04142	Lysosome	0.024335	0.0232523	0.0204342	0.0181603	0.0192958	-0.826	0.085
ko04144	Endocytosis	0.00222027	0.0054029	0.0037146	0.0044671	0.0058784	0.638	0.247
ko04145	Phagosome	0.0009207	0.00155067	0.00124473	0.00158663	0.00380313	0.869	0.056
ko04146	Peroxisome	0.171216	0.154542	0.152869	0.15959	0.134467	-0.869	0.056
ko04150	mTOR signaling pathway	0.000899467	0.002164	0.0014958	0.00179207	0.002184	0.572	0.314
ko04151	PI3K-Akt signaling pathway	0.0248379	0.0238382	0.0235468	0.0276182	0.0246932	0.18	0.773
ko04152	AMPK signaling pathway	0.0519434	0.0473944	0.0464891	0.0579705	0.0437643	-0.336	0.58
ko04210	Apoptosis	0.0361751	0.0344678	0.0336335	0.0213795	0.0226414	-0.809	0.097
ko04212	Longevity regulating pathway - worm	0.141405	0.131322	0.134035	0.153521	0.124444	-0.332	0.586
ko04214	Apoptosis - fly	0.0451211	0.0432609	0.0425027	0.0287675	0.0282159	-0.842	0.074
ko04215	Apoptosis - multiple species	0.0335853	0.0315774	0.0311024	0.0186352	0.019341	-0.818	0.091
ko04260	Cardiac muscle contraction	0.0243883	0.0251234	0.0256547	0.0237794	0.0228277	-0.649	0.236
ko04261	Adrenergic signaling in cardiomyocytes	0.000492	0.00104493	0.0008162	0.000754233	0.00173433	0.8	0.104
ko04270	Vascular smooth muscle contraction	0.000267367	0.0007977	0.0007571	0.000631267	0.00154463	0.868	0.057
ko04310	Wnt signaling pathway	0.0008185	0.000952433	0.000625833	0.0010781	0.00226693	0.803	0.102
ko04320	Dorso-ventral axis formation	0.000201167	0.000543867	0.0004451	0.0005236	0.0005237	0.568	0.318
ko04330	Notch signaling pathway	0.000388133	0.0002654	0.0003066	0.000278133	0.000509667	0.575	0.31
ko04340	Hedgehog signaling pathway	0.0002118	0.000591567	0.000364433	0.000543367	0.000495667	0.386	0.52
ko04350	TGF-beta signaling pathway	0.0005173	0.00125713	0.0007869	0.00104963	0.0013114	0.575	0.31
ko04360	Axon guidance	0.0003795	0.000756367	0.000491167	0.0006553	0.0012898	0.802	0.103
ko04370	VEGF signaling pathway	0.0002757	0.000678767	0.000548967	0.000634367	0.00105933	0.856	0.064
ko04380	Osteoclast differentiation	0.0002143	0.000598133	0.0004451	0.000599267	0.000723767	0.74	0.153
ko04390	Hippo signaling pathway	0.000251567	0.0007156	0.000377033	0.000504333	0.00147223	0.783	0.117
ko04391	Hippo signaling pathway - fly	0.0002091	0.0005551	0.0003352	0.000453267	0.00140227	0.829	0.083
ko04510	Focal adhesion	0.000378033	0.000967133	0.0007042	0.000937333	0.00372043	0.859	0.062
ko04512	ECM-receptor interaction	0	1.26667e-06	1.47667e-05	0	0.00187057	0.823	0.087
ko04514	Cell adhesion molecules (CAMs)	0	0	0	0	0.000270433	0.821	0.088
ko04540	Gap junction	0.000601667	0.00121243	0.000875933	0.0012054	0.0018796	0.839	0.075
ko04550	Signaling pathways regulating pluripotency of stem cells	0.000235	0.000641533	0.000469533	0.0005399	0.000715167	0.683	0.204
ko04612	Antigen processing and presentation	0.0126953	0.0113334	0.0117861	0.0112205	0.0106437	-0.803	0.102
ko04614	Renin-angiotensin system	0.0207472	0.0188387	0.0193918	0.0207843	0.0173291	-0.64	0.244
ko04620	Toll-like receptor signaling pathway	0.000952767	0.00217983	0.0015833	0.00205417	0.0017037	0.27	0.661
ko04621	NOD-like receptor signaling pathway	0.012674	0.0112502	0.0113903	0.0115493	0.0102988	-0.837	0.077
ko04622	RIG-I-like receptor signaling pathway	0.00206727	0.0024235	0.00175063	0.00141697	0.00202013	-0.37	0.54
ko04623	Cytosolic DNA-sensing pathway	0.000218267	0.000330833	0.0001201	0.000120933	0.000677167	0.595	0.29
ko04630	Jak-STAT signaling pathway	0.000113133	0.000160867	0.0001477	0.000139433	0.000508233	0.843	0.073
ko04640	Hematopoietic cell lineage	2.03333e-05	3.32e-05	1.22e-05	2.24667e-05	2.14667e-05	-0.311	0.61
ko04650	Natural killer cell mediated cytotoxicity	0.0002143	0.000598133	0.0004451	0.000599267	0.000956367	0.855	0.065
ko04660	T cell receptor signaling pathway	0.000311033	0.000766367	0.000588667	0.0007367	0.000953933	0.765	0.132
ko04662	B cell receptor signaling pathway	0.000248133	0.000683767	0.0004614	0.000615567	0.000723667	0.625	0.26
ko04664	Fc epsilon RI signaling pathway	0.000277033	0.000734967	0.0005547	0.000779033	0.000715633	0.566	0.319
ko04666	Fc gamma R-mediated phagocytosis	0.00134033	0.00338113	0.0020828	0.00250623	0.0024438	0.149	0.811
ko04668	TNF signaling pathway	0.000262533	0.0006245	0.000548967	0.000558733	0.0008774	0.845	0.072
ko04670	Leukocyte transendothelial migration	2.64333e-05	5.42333e-05	3.17667e-05	9.72667e-05	0.000671433	0.85	0.068
ko04710	Circadian rhythm	0.0003137	0.000704967	0.000508033	0.000514067	0.000631933	0.414	0.489
ko04711	Circadian rhythm - fly	3.38333e-05	8.56333e-05	1.63e-05	1.63e-05	1.54e-05	-0.531	0.358
ko04712	Circadian rhythm - plant	0.000459067	0.0009946	0.000713333	0.00108213	0.00100243	0.561	0.325
ko04713	Circadian entrainment	0.0003346	0.0006134	0.0005303	0.000504233	0.00109073	0.847	0.07
ko04720	Long-term potentiation	0.000426233	0.000905133	0.0007145	0.000629733	0.00130237	0.752	0.142
ko04721	Synaptic vesicle cycle	0.000787833	0.0018098	0.00152567	0.00173397	0.0024192	0.828	0.084
ko04722	Neurotrophin signaling pathway	0.0013634	0.00297877	0.00209913	0.0026173	0.00252267	0.354	0.559
ko04723	Retrograde endocannabinoid signaling	0.0005882	0.000851467	0.000893467	0.0008557	0.000930933	0.753	0.142
ko04724	Glutamatergic synapse	0.0614424	0.0547394	0.0546946	0.0652309	0.0505203	-0.449	0.448
ko04725	Cholinergic synapse	0.000352367	0.0007393	0.0005318	0.000637367	0.00084	0.681	0.205
ko04726	Serotonergic synapse	0.0126878	0.0132413	0.0133859	0.0119839	0.0120815	-0.555	0.331
ko04727	GABAergic synapse	0.062775	0.0543899	0.0551952	0.0671491	0.0515171	-0.374	0.535
ko04728	Dopaminergic synapse	0.0128487	0.0134668	0.0134091	0.0117986	0.0124033	-0.483	0.41
ko04730	Long-term depression	0.000267733	0.000656767	0.0005284	0.000643133	0.000870433	0.81	0.096
ko04740	Olfactory transduction	0.000174933	0.000237133	0.0001988	3.68333e-05	0.00246303	0.796	0.107
ko04742	Taste transduction	0	0	0	0	0.000175667	0.821	0.088
ko04744	Phototransduction	3.04667e-05	0.0001644	0.0001133	0	0.000319767	0.645	0.24
ko04745	Phototransduction - fly	0.000174933	0.000237133	0.000212933	4.15e-05	0.000707033	0.694	0.194
ko04750	Inflammatory mediator regulation of TRP channels	0.000197367	0.0003266	0.000243533	0.000110967	0.000761767	0.692	0.196
ko04810	Regulation of actin cytoskeleton	0.000858633	0.00215343	0.00158987	0.00179087	0.00251717	0.709	0.18
ko04910	Insulin signaling pathway	0.0442938	0.0404492	0.0402784	0.0487621	0.0393451	-0.226	0.715
ko04911	Insulin secretion	0.0001793	0.0001416	0.0001537	7.03667e-05	0.000658067	0.738	0.154
ko04912	GnRH signaling pathway	0.00111813	0.0023602	0.00160843	0.0015878	0.0021134	0.35	0.564
ko04913	Ovarian steroidogenesis	7.65e-05	0.000135167	0.000151967	7.69333e-05	0.0003938	0.812	0.095
ko04914	Progesterone-mediated oocyte maturation	0.0128615	0.0121321	0.0122385	0.0124395	0.010694	-0.855	0.065
ko04916	Melanogenesis	0.00111763	0.0015543	0.00126403	0.00117023	0.00187067	0.637	0.248
ko04917	Prolactin signaling pathway	0.00404793	0.00322173	0.00354617	0.0055482	0.00394043	0.231	0.708
ko04918	Thyroid hormone synthesis	0.0311983	0.0271874	0.0271523	0.0230415	0.0229756	-0.847	0.07
ko04919	Thyroid hormone signaling pathway	0.0124897	0.012537	0.0168569	0.0122717	0.020217	0.827	0.084
ko04920	Adipocytokine signaling pathway	0.0583348	0.0516031	0.0523433	0.0620227	0.0479723	-0.429	0.471
ko04921	Oxytocin signaling pathway	0.0010157	0.00201957	0.00176363	0.00178203	0.00278643	0.848	0.069
ko04922	Glucagon signaling pathway	0.104162	0.0921014	0.0916635	0.113937	0.087918	-0.31	0.612
ko04923	Regulation of lipolysis in adipocytes	0.000134267	0.0002003	0.000465833	9.72e-05	0.000464333	0.677	0.21
ko04924	Renin secretion	0.00497997	0.00416087	0.0048352	0.00587263	0.00606703	0.776	0.123
ko04925	Aldosterone synthesis and secretion	0.000174933	0.000237133	0.000335167	5.33333e-05	0.0005839	0.743	0.15
ko04930	Type II diabetes mellitus	0.0203327	0.0192817	0.0177597	0.0195017	0.0163946	-0.877	0.051
ko04931	Insulin resistance	0.0668898	0.0579604	0.0600578	0.072687	0.056106	-0.2967	0.627
ko04932	Non-alcoholic fatty liver disease (NAFLD)	0.0602919	0.0608358	0.0601688	0.0468278	0.0456304	-0.82	0.089
ko04940	Type I diabetes mellitus	0.0288456	0.0239901	0.0264387	0.0355578	0.0271658	0.166	0.789
ko04960	Aldosterone-regulated sodium reabsorption	0.000233933	0.000536533	0.000488667	0.000658367	0.000719267	0.819	0.09
ko04961	Endocrine and other factor-regulated calcium reabsorption	0.0004782	0.0012503	0.0010774	0.0010328	0.0018158	0.791	0.111
ko04964	Proximal tubule bicarbonate reclamation	0.0317486	0.0275072	0.0289985	0.0358242	0.0259143	-0.288	0.639
ko04970	Salivary secretion	4.20333e-05	0.000187867	0.000160867	1.11333e-05	0.00106767	0.81	0.097
ko04971	Gastric acid secretion	0.000186467	0.000260633	0.0002464	4.79667e-05	0.000587967	0.521	0.368
ko04972	Pancreatic secretion	7.85e-05	0.0002373	0.000165067	0.000213967	0.00112933	0.86	0.062
ko04973	Carbohydrate digestion and absorption	0.00209087	0.00156897	0.00152307	0.00200787	0.00180613	-0.146	0.815
ko04974	Protein digestion and absorption	0.00652437	0.00777937	0.00644977	0.007797	0.00669577	-0.131	0.833
ko04975	Fat digestion and absorption	0	0	0	0	0.000276133	0.821	0.088
ko04976	Bile secretion	0.0025661	0.0032159	0.00291333	0.004235	0.00342957	0.485	0.407
ko04977	Vitamin digestion and absorption	0.0001167	0.0003185	0.000173133	0.0002918	0.0009333	0.868	0.057
ko04978	Mineral absorption	0.0043842	0.00519773	0.0046711	0.00162743	0.00292527	-0.598	0.287
ko05012	Parkinson's disease	0.0665351	0.0738485	0.071974	0.0607558	0.0623661	-0.55	0.337
ko05014	Amyotrophic lateral sclerosis (ALS)	0.0577083	0.0556301	0.0538332	0.0350282	0.0394297	-0.769	0.129
ko05020	Prion diseases	0.00662827	0.0077885	0.00639603	0.00552967	0.00747877	0.022	0.972
ko05030	Cocaine addiction	0.0124253	0.0126439	0.0128369	0.0114252	0.0113419	-0.713	0.177
ko05031	Amphetamine addiction	0.0126089	0.012956	0.0130612	0.0114968	0.0119995	-0.526	0.363
ko05032	Morphine addiction	0	0	0	0	0.000292367	0.821	0.088
ko05033	Nicotine addiction	0	0	0	0	0.000246167	0.821	0.088
ko05034	Alcoholism	0.013009	0.01414	0.0143128	0.0123804	0.0182885	0.75	0.144
ko05100	Bacterial invasion of epithelial cells	0.000488267	0.000937	0.0008462	0.000832267	0.002063	0.867	0.057
ko05110	Vibrio cholerae infection	0.000545733	0.0005595	0.000505033	0.000626433	0.0015415	0.829	0.082
ko05130	Pathogenic Escherichia coli infection	0.000483533	0.000696833	0.0005241	0.000911267	0.00165033	0.862	0.06
ko05132	Salmonella infection	0.0365056	0.0324926	0.0301974	0.0223378	0.0225627	-0.876	0.051
ko05133	Pertussis	0.0391042	0.0312402	0.0296361	0.0201594	0.0264753	-0.673	0.213
ko05140	Leishmaniasis	0.000959467	0.00203857	0.0015736	0.00195743	0.00162623	0.272	0.658
ko05142	Chagas disease (American trypanosomiasis)	0.0190068	0.0183844	0.0170202	0.0191098	0.016722	-0.692	0.196
ko05144	Malaria	0	0	0	0	3.83e-05	0.821	0.088
ko05145	Toxoplasmosis	0.0355002	0.0352996	0.0342431	0.0224675	0.0245189	-0.773	0.125
ko05146	Amoebiasis	0.00754703	0.00607807	0.00675487	0.00666437	0.00879447	0.653	0.233
ko05150	Staphylococcus aureus infection	0.00501517	0.0041298	0.0045683	0.00255193	0.00401117	-0.403	0.501
ko05152	Tuberculosis	0.116667	0.10206	0.107396	0.110535	0.091341	-0.751	0.144
ko05160	Hepatitis C	0.000482767	0.000925967	0.0006506	0.00105367	0.0007929	0.354	0.559
ko05161	Hepatitis B	0.0342214	0.03287	0.0322741	0.0201925	0.0209339	-0.812	0.095
ko05162	Measles	0.00135663	0.00270093	0.0021829	0.00293357	0.00248567	0.472	0.422
ko05164	Influenza A	0.0353569	0.0351928	0.0338223	0.0219851	0.0226938	-0.813	0.094
ko05166	HTLV-I infection	0.0012607	0.00298397	0.002178	0.00299703	0.00352453	0.718	0.172
ko05168	Herpes simplex infection	0.0342689	0.0330095	0.0321103	0.0204329	0.0211584	-0.817	0.092
ko05169	Epstein-Barr virus infection	0.00261987	0.00618697	0.00396553	0.0068365	0.00723903	0.667	0.219
ko05202	Transcriptional misregulation in cancer	0.000140133	0.000389567	0.000701133	0.000235967	0.0025602	0.856	0.064
ko05203	Viral carcinogenesis	0.0216884	0.0222554	0.0202616	0.02363	0.0213859	-0.112	0.857
ko05204	Chemical carcinogenesis	0.140063	0.130531	0.128352	0.101004	0.0982995	-0.875	0.052
ko05205	Proteoglycans in cancer	0.0111826	0.0112981	0.0104169	0.0104339	0.0112675	-0.122	0.844
ko05210	Colorectal cancer	0.0338468	0.0322611	0.0315814	0.0192678	0.0198924	-0.819	0.09
ko05211	Renal cell carcinoma	0.0201513	0.018439	0.0182838	0.0199131	0.0157693	-0.769	0.129
ko05212	Pancreatic cancer	0.000319567	0.000656667	0.0005034	0.000759833	0.000614	0.376	0.533
ko05213	Endometrial cancer	0.000342933	0.0008367	0.000632133	0.000805267	0.000660233	0.446	0.451
ko05214	Glioma	0.000598267	0.0010215	0.000866	0.0008469	0.00132457	0.78	0.12
ko05215	Prostate cancer	0.0130516	0.0117629	0.0118273	0.0119207	0.0108131	-0.871	0.055
ko05216	Thyroid cancer	0.000215767	0.0005843	0.0004451	0.000552167	0.000475867	0.392	0.514
ko05217	Basal cell carcinoma	0.0002118	0.000556933	0.000336233	0.000540067	0.000469033	0.341	0.574
ko05218	Melanoma	0.000351667	0.0006728	0.000564533	0.000705167	0.000643467	0.338	0.578
ko05219	Bladder cancer	0.0056064	0.00492587	0.0043887	0.0063014	0.00476967	-0.193	0.756
ko05220	Chronic myeloid leukemia	0.0006531	0.000818533	0.000764933	0.0008632	0.000881433	0.842	0.074
ko05221	Acute myeloid leukemia	0.0003307	0.000944567	0.000681633	0.0007265	0.0009184	0.583	0.302
ko05222	Small cell lung cancer	0.0337971	0.0317869	0.0313257	0.0188519	0.0213182	-0.776	0.123
ko05223	Non-small cell lung cancer	0.000369167	0.000739233	0.000613	0.000799367	0.0007088	0.559	0.327
ko05230	Central carbon metabolism in cancer	0.114021	0.100813	0.101431	0.123564	0.0955146	-0.345	0.57
ko05231	Choline metabolism in cancer	0.0102516	0.0109563	0.007852	0.0071071	0.00801473	-0.747	0.147
ko05322	Systemic lupus erythematosus	0.0039829	0.0039394	0.00349533	0.00352537	0.0088795	0.762	0.134
ko05410	Hypertrophic cardiomyopathy (HCM)	0.0051179	0.00443163	0.0049763	0.00619553	0.00602203	0.719	0.171
ko05412	Arrhythmogenic right ventricular cardiomyopathy (ARVC)	0	0	1.41333e-05	4.66667e-06	0.000459267	0.821	0.088
ko05414	Dilated cardiomyopathy	4.43333e-06	4.41333e-05	4.13e-05	8.59667e-05	0.000533367	0.878	0.05
ko05416	Viral myocarditis	0.0337234	0.0317939	0.0312602	0.0188551	0.0199206	-0.811	0.096
